# Supplementary material for: Genetic Basis Underlying Correlations Among Growth Duration and Yield Traits Revealed by GWAS in Rice (Oryza sativa L.)
Source: Front Plant Sci. 2018 May 22;9:650. doi: 10.3389/fpls.2018.00650 (PMC5972282; doi:10.3389/fpls.2018.00650)
Supplement: Supplementary file 4 [file Table_4.XLSX]

## Sheet: Supplementary Table 4
SUPPLEMENTARY TABLE 4 | Quantitative trait loci (QTLs) and pleiotropic QTLs identified by the genome-wide association study.
Trait	GWAS output of four traits				SY_full						SY_indica						SY_japonica						CS_full						CS_indica						CS_japonica						Cloned gene with significant SNP	Cloned gene near to peak SNP	Trait number involved for one pQTL	Overlapping ratio between QTLs of different traits				r2 of LD (pQTL in same population and environment)
	Chr.	Start	End	From group	Start	End	Lead SNP	P value	Maf	R2	Start	End	Lead SNP	P value	Maf	R2	Start	End	Lead SNP	P value	Maf	R2	Start	End	Lead SNP	P value	Maf	R2	Start	End	Lead SNP	P value	Maf	R2	Start	End	Lead SNP	P value	Maf	R2				HD	GNP	PN	KGW	HD	GNP
HD (77)	1	3344865	3815064	CS_full																			3344865	3815064	3514865	3.60499	0.284884	0.192996															0		0.0713528				0.199369
	1	5687299	6439819	SY_full	5687299	6439819	6063104	4.88432	0.235178	0.228389																																	3		1	1	0.683137		0.381332
	1	11225146	12300061	SY_full, CS_full, CS_indica	11627307	12000717	11809028	3.87829	0.235178	0.212523													11474543	12300061	11841026	4.52053	0.0813953	0.215963	11225146	11727305	11548353	4.23168	0.136364	0.363291									1			0.674928
	1	12349344	12901064	SY_full	12349344	12901064	12664318	5.09161	0.43083	0.231716																																	0
	1	20067555	20584109	SY_japonica													20067555	20584109	20252786	3.64902	0.0505051	0.409195																					0
	1	21585334	23342345	SY_full, SY_indica, CS_full	21995222	22491035	22305860	4.83404	0.420949	0.227585	21963888	23342345	22165222	4.19454	0.425325	0.273044							21585334	22080750	21885418	4.24947	0.468023	0.209075														OsEF3	1				0.391026
	1	34282048	34988710	CS_full, CS_indica																			34428419	34778668	34608653	4.46958	0.357558	0.214663	34282048	34988710	34610091	4.39924	0.439394	0.370745									1		1				0.286972
	1	37868920	38290225	SY_indica							37868920	38290225	38120225	3.32835	0.038961	0.250059																											0
	1	40248144	40741862	SY_full, SY_japonica	40248144	40741862	40418255	5.09675	0.249012	0.231798							40329091	40728736	40558574	3.78772	0.181818	0.414584																				OsMADS51	1		0.943421				0.814749
	2	2587685	2957179	CS_indica																									2587685	2957179	2773717	4.35107	0.0808081	0.368594								LC2	0
	2	5418116	5771545	SY_indica							5418116	5771545	5601545	4.13373	0.272727	0.2714																											1				0.180605
	2	7224448	7584161	CS_japonica																															7224448	7584161	7400880	3.73887	0.431507	0.294915			0
	2	7794968	8144941	CS_full, CS_japonica																			7799190	8144941	7974810	5.33646	0.165698	0.237117							7794968	8144479	7965599	3.82942	0.280822	0.301827			2		0.476008		1
	2	11935465	12365851	CS_indica																									11935465	12365851	12195851	4.25869	0.0656566	0.364487									0
	2	24047112	24863274	SY_full, SY_japonica, CS_indica	24308173	24679947	24506988	4.14907	0.0968379	0.216746							24047112	24678995	24217119	4.00701	0.0555556	0.423201							24453520	24863274	24638410	3.74236	0.19697	0.341958									1		0.909975				0.228217
	3	444496	1836475	SY_full, SY_indica, CS_indica	743295	1478450	1231129	4.43871	0.367589	0.221303	444496	1651412	1117552	5.40074	0.155844	0.306502													1463788	1836475	1633788	4.25461	0.161616	0.364307							OsMADS50	Ehd4,OsMADS50	2		1	1			0.213209
	3	2898119	3519097	SY_full, SY_indica	2898119	3519097	3346315	4.75703	0.480237	0.226356	3068887	3516315	3346315	4.09957	0.175325	0.270479																											3		0.774865	1	0.276328
	3	4286245	4673718	SY_full	4286245	4673718	4503718	4.76552	0.1917	0.226491																																	1			1
	3	25294689	26000085	SY_japonica													25294689	26000085	25785368	3.86644	0.393939	0.417663																					0
	3	28264845	28768149	SY_indica							28264845	28768149	28434845	4.22726	0.0876623	0.273929																											1			0.454326
	3	29368620	29892497	SY_full, SY_indica	29373772	29871097	29701097	4.46892	0.351779	0.22178	29368620	29892497	29711468	4.62171	0.038961	0.284706																											0
	4	2342771	2914628	CS_full, CS_japonica																			2345587	2914628	2533768	4.82905	0.267442	0.223888							2342771	2682777	2512777	3.16331	0.123288	0.252201			0
	4	5565102	6082315	SY_full	5565102	6082315	5749946	4.1472	0.0849802	0.216717																																	1		1		0.0434618		0.083767
	4	11573385	12333896	SY_full	11573385	12333896	12163866	4.75048	0.326087	0.226251																																	1			0.947531
	4	16244617	16613075	SY_indica							16244617	16613075	16414617	4.17318	0.146104	0.272466																											0
	4	17296651	17867842	SY_full, SY_indica	17296651	17867842	17622435	4.17088	0.193676	0.217088	17315333	17818328	17485333	3.51979	0.25	0.255058																											1		0.95346				0.083621
	4	18199364	18975993	SY_full, SY_indica	18253920	18975993	18691308	4.489	0.237154	0.222098	18199364	18720201	18369364	3.47796	0.0194805	0.253962																											1		1	0.0307151
	4	20322541	20794109	CS_full																			20322541	20794109	20624109	4.27155	0.337209	0.209634															0			0.0973857
	5	0	442090	CS_full																			0	442090	263065	4.72715	0.459302	0.22126															0
	5	1619111	2257236	CS_indica																									1619111	2257236	2085084	3.69052	0.222222	0.339735									0
	5	5130372	6517759	SY_full, CS_indica	5232048	6517759	5464779	5.5648	0.20751	0.239378																			5130372	5754559	5414237	4.02848	0.136364	0.354353									3		0.813323	1	1
	5	19373389	19824845	CS_indica																									19373389	19824845	19654845	3.33633	0.217172	0.324754									0
	5	19848074	20585112	SY_indica							19848074	20585112	20037240	4.53081	0.103896	0.282207																											2			0.372475	0.792716
	5	24337537	26372932	SY_full, SY_indica	24387984	26339844	25983334	4.80516	0.5	0.227124	24337537	26372932	25672405	4.88929	0.178571	0.292117																											0
	6	2406106	3034991	SY_japonica													2406106	3034991	2674960	4.49812	0.0909091	0.44293																			RFT1,Hd3a	RFT1,Hd3a	1		0.982995				0.480833
	6	6473228	7055036	SY_full, SY_indica	6473228	7055036	6745797	5.22685	0.235178	0.233896	6485931	6920386	6745797	4.42528	0.376623	0.279317																											0
	6	10802780	11355905	SY_full	10802780	11355905	11014956	4.9978	0.252964	0.230208																																	2			0.496678	0.189397
	6	17842010	18372201	SY_indica							17842010	18372201	18201378	3.87066	0.0227273	0.264342																											0
	6	19611465	21199064	SY_indica, CS_indica							19611465	20618570	20153672	3.95419	0.194805	0.266574													20151627	21199064	21029064	4.09889	0.0656566	0.357437									3		1	1	0.803022
	6	21859902	22269002	CS_full																			21859902	22269002	22046352	5.26913	0.313953	0.235348															2			0.953266	0.29747
	6	22357658	23375994	SY_indica, CS_full, CS_indica							22357658	23001024	22675493	3.97215	0.0357143	0.267055							22769735	23236904	22980039	4.57085	0.348837	0.217249	22824206	23375994	23086964	4.19787	0.121212	0.361796									2		1		0.943022		0.0335088
	7	3236167	3837268	CS_full, CS_indica																			3236167	3721962	3459134	3.94507	0.215116	0.201427	3461746	3837268	3667268	4.01821	0.166667	0.353904									1			0.325965
	7	7750885	12032726	SY_full, CS_indica	8355161	10805096	10525161	3.70366	0.397233	0.209819																			7750885	12032726	11148457	4.78502	0.161616	0.388191								Ghd7	2		0.715313	1			0.409297
	7	13242762	13801036	CS_indica																									13242762	13801036	13412762	3.8827	0.161616	0.34801									2		1	1
	7	19480652	20089738	CS_full																			19480652	20089738	19691633	5.24179	0.159884	0.234631															0
	7	21306019	21833235	CS_indica																									21306019	21833235	21476019	4.08289	0.232323	0.356735									1		0.843738	0.0130263
	7	23048160	23841633	SY_indica							23048160	23841633	23311924	5.23956	0.217532	0.301938																											1			1
	7	24333187	24673196	CS_indica																									24333187	24673196	24503196	4.54805	0.10101	0.377428									0
	8	3569809	4005961	CS_full																			3569809	4005961	3739809	3.94978	0.218023	0.201545															1			1
	8	5188803	5611059	CS_full																			5188803	5611059	5367359	4.74359	0.212209	0.221684															1		0.354616
	8	8119923	8740079	SY_indica, SY_japonica							8361509	8740079	8566125	4.46546	0.0292208	0.280416	8119923	8611123	8441123	3.59247	0.363636	0.407012																					1				0.441242
	8	9478604	10218562	CS_japonica																															9478604	10218562	9751337	4.40735	0.205479	0.347178			0
	8	10268409	13759078	CS_full, CS_japonica																			10268409	12039356	11767282	4.63144	0.0959302	0.218801							13338921	13759078	13558922	4.04583	0.184932	0.318559			0
	8	19680068	20309841	CS_indica																									19680068	20309841	19850068	3.84758	0.106061	0.34649									2			0.696781	1
	8	23216350	23703481	CS_indica																									23216350	23703481	23386350	4.14177	0.156566	0.359323									0
	9	566161	6405578	SY_indica							566161	6405578	4574148	4.15628	0.0551948	0.272009																											1			0.0709829	1
	9	7743791	8377588	CS_indica																									7743791	8377588	8085822	3.67732	0.0808081	0.339171									1		0.596156
	9	8897702	9355201	CS_indica																									8897702	9355201	9185201	3.85171	0.141414	0.346668									1		0.555975	0.0607289
	9	9666935	10234194	CS_full, CS_indica																			9666935	10234194	9927599	4.43856	0.325581	0.213872	9666935	10103870	9836935	3.86807	0.409091	0.347376									2		0.606379	0.396055			0.0416963
	9	11002751	11531112	SY_japonica													11002751	11531112	11334481	4.40227	0.161616	0.439033																					1		0.816474				0.0889545
	9	20704913	21061913	SY_full, SY_japonica	20704913	21061913	20879682	4.68065	0.282609	0.225139							20705057	21061664	20879682	4.43116	0.459596	0.440205																					0
	10	15267742	15839946	SY_full, SY_japonica	15267742	15815857	15528465	5.70764	0.0652174	0.24171							15347494	15839946	15669946	4.00062	0.409091	0.422948																					1		0.541043				0.062588
	11	854569	1259939	SY_full	854569	1259939	1027408	3.98599	0.199605	0.214198																																	0
	11	2104207	2529644	SY_indica							2104207	2529644	2352586	3.88058	0.116883	0.264606																											2		0.14173		0.526725
	11	2898554	3267256	SY_indica							2898554	3267256	3097078	4.77913	0.470779	0.289057																											0
	11	4733284	5317027	CS_indica																									4733284	5317027	5027959	3.91525	0.121212	0.349421									2			1	0.995092
	11	7265598	7646465	SY_full	7265598	7646465	7436637	4.56653	0.171937	0.223326																																	0
	11	14860162	15527525	SY_indica							14860162	15527525	15132918	4.13106	0.246753	0.271328																											1			1
	11	24799309	25351005	SY_full, SY_japonica, CS_indica	24834390	25350999	25080930	4.87241	0.126482	0.228198							24847775	25259151	25080930	3.82281	0.207071	0.415954							24799309	25351005	24969309	3.58248	0.111111	0.335128									1			0.135985
	11	25858038	26213484	CS_indica																									25858038	26213484	26039392	4.65571	0.141414	0.382299									1				1
	12	1368363	1839480	CS_full																			1368363	1839480	1669480	3.43829	0.421512	0.188908															0
	12	2682545	3070802	CS_full, CS_indica																			2682545	3028828	2852551	3.80067	0.104651	0.197833	2689866	3070802	2860514	4.17299	0.161616	0.360698									0
	12	6742755	7160251	SY_indica							6742755	7160251	6938907	4.45792	0.107143	0.28021																											1		1				0.369557
	12	7174822	7556213	CS_indica																									7174822	7556213	7386213	3.49934	0.171717	0.331605									2		0.275518	0.37267
	12	14305060	15016418	SY_indica, CS_indica							14305060	14693611	14523611	4.41035	0.0909091	0.27891													14516523	15016418	14686523	3.87642	0.10101	0.347738									2			1	0.996774
	12	15985440	16542960	SY_japonica, CS_indica													15985440	16327693	16155447	3.12073	0.277778	0.389122							15998037	16542960	16372960	4.73007	0.141414	0.385682									1		0.998254
	12	22858905	23743290	SY_indica							22858905	23743290	23076617	4.09895	0.0876623	0.270462																											1		1
GNP (65)	1	2254939	2596021	SY_japonica													2254939	2596021	2426021	3.92167	0.24	0.41186																					1
	1	3781514	4269951	CS_full																			3781514	4269951	3972450	4.20744	0.327731	0.185867															2	0.0713528			0.807676	0.199369
	1	5609259	6756468	SY_full, SY_japonica	5609259	6756468	6230515	5.3562	0.200397	0.294021							5896187	6568883	6356145	3.84973	0.3	0.409005																					3	1		0.984397	1	0.381332
	1	12986978	13551030	SY_full, SY_japonica, CS_full, CS_japonica	13156106	13504273	13331380	4.37297	0.388889	0.279422							12987132	13334863	13164863	4.15571	0.23	0.421241	13206742	13551030	13376742	4.53048	0.237395	0.19156							12986978	13336627	13164863	4.45425	0.22449	0.42319			2			1
	1	28244671	28732831	SY_full, SY_japonica	28244671	28732831	28488567	6.62676	0.10119	0.313445							28270543	28731515	28488567	5.08404	0.205	0.459772																					1
	1	32709665	33217581	CS_full																			32709665	33217581	32984678	4.80518	0.478992	0.196445															1
	1	34046418	35521204	CS_full, CS_indica																			34284083	35413275	34713399	4.54519	0.403361	0.19182	34046418	35521204	35131876	3.93833	0.0428571	0.231466									1	1				0.286972
	1	40367887	40764290	SY_full, SY_japonica	40367887	40762621	40555127	5.3014	0.261905	0.293197							40369627	40764290	40594290	4.19064	0.225	0.422652																					1	0.943421				0.814749
	1	41939221	42347355	SY_indica							41939221	42347355	42177307	3.42321	0.394737	0.315598																											1
	2	5945860	6666210	SY_full, CS_japonica	5945860	6325853	6119346	4.29399	0.43254	0.278267																									6315453	6666210	6494005	3.13738	0.117347	0.36929			1
	2	7978351	8941890	SY_full, SY_indica	8188342	8624104	8358342	4.09634	0.414683	0.275389	7978351	8941890	8440333	4.51109	0.180921	0.342719																											3	0.476008		1	0.416348
	2	23731767	24378226	CS_full, CS_indica																			23764013	24270885	23938150	3.98512	0.151261	0.181983	23731767	24378226	24024949	3.96319	0.114286	0.232255									1	0.512196				0.228217
	2	24382546	24910833	SY_full, CS_indica	24382546	24882336	24688448	5.06898	0.107143	0.289715																			24416993	24910833	24640698	5.27895	0.110714	0.275297									1	0.909975				0.228217
	2	25823464	26289928	SY_indica							25823464	26289928	26116559	4.77077	0.424342	0.349384																											2				0.709123
	2	26340825	27677035	CS_full, CS_indica																			26340825	27657358	26986802	4.77681	0.42437	0.195938	26340825	27677035	27275050	4.39532	0.167857	0.246115									1
	2	32303082	32715861	CS_full																			32303082	32715861	32506344	4.15483	0.323529	0.184945															1
	2	34529757	35282911	SY_full, SY_indica, SY_japonica, CS_indica	34542514	34966084	34757263	4.55784	0.232143	0.282136	34689902	35043892	34866457	3.61544	0.319079	0.320292	34529757	34989941	34757263	4.44592	0.435	0.43306							34927963	35282911	35112911	4.91435	0.442857	0.263121									2			1
	3	642168	1468883	SY_full, SY_indica	1082632	1468880	1256067	4.24718	0.464286	0.277584	642168	1468883	954648	4.50486	0.108553	0.34256																											2	1		0.890612		0.213209
	3	3157232	3624236	CS_full																			3157232	3624236	3337337	4.65708	0.497899	0.193806															3	0.774865		1	0.552518
	3	14841365	15276183	SY_full	14841365	15276183	15101013	4.07239	0.327381	0.275041																																	1
	4	4354269	6206114	SY_full, SY_japonica, CS_full, CS_indica	4836999	5908500	5524132	5.05536	0.39881	0.289512							4836999	6206114	5376248	4.6832	0.26	0.442876	4856651	5383700	5126825	3.86379	0.30042	0.179875	4354269	5472854	5007646	4.62994	0.442857	0.253754									2	1			0.250204	0.083767
	4	7061011	11123535	CS_japonica																															7061011	11123535	9394580	4.54397	0.290816	0.427027			1
	4	17323234	18070169	SY_full, SY_indica, CS_full	17417021	17757030	17587024	4.01426	0.208333	0.274199	17705811	18070169	17887311	3.61291	0.157895	0.32023							17323234	17731538	17561538	3.22863	0.201681	0.16899															1	0.95346				0.083621
	4	18241796	18702495	SY_japonica													18241796	18702495	18417591	4.40717	0.17	0.43147																					1	1
	5	6133998	6605841	CS_full																			6133998	6605841	6303998	4.40929	0.266807	0.189417															1	0.813323
	5	13437838	13877182	SY_full	13437838	13877182	13707182	4.3342	0.214286	0.278855																																	1
	5	14000991	14418219	SY_full, SY_japonica	14000991	14411032	14171031	4.61258	0.281746	0.282942							14000991	14418219	14171134	3.59452	0.48	0.398978																					2			1
	5	23817441	24159038	SY_full	23817441	24159038	23989038	4.56971	0.291667	0.282311																																	1
	6	2416800	3484500	SY_full, SY_japonica	2459043	3263595	3043677	4.32544	0.40873	0.278726							2416800	3484500	3175051	5.26866	0.185	0.467685																					1	0.982995				0.480833
	6	3562313	3914001	CS_japonica																															3562313	3914001	3744001	3.68919	0.0408163	0.391315			1
	6	4513364	5007157	SY_japonica													4513364	5007157	4813784	4.18444	0.31	0.422402																					1
	6	8047955	8812597	SY_full, SY_japonica	8047955	8812597	8596196	5.23241	0.464286	0.292161							8349133	8811264	8596218	5.16808	0.195	0.463364																					1
	6	9177724	9576432	SY_full	9177724	9576432	9348578	4.54465	0.309524	0.281942																																	2				1
	6	19751461	20109121	SY_full	19751461	20109121	19939121	4.08319	0.259921	0.275198																																	2	1			1
	6	22487957	22989224	CS_full																			22487957	22989224	22819224	4.13485	0.447479	0.184596															2	1			1	0.0335088
	6	28458660	29822116	SY_full, SY_indica, CS_full	28513216	29820513	29639630	6.0746	0.267857	0.30493	28458660	29822116	29641238	4.49647	0.351974	0.342346							29472692	29821286	29651165	3.98314	0.403361	0.181949															2				0.704513
	7	4355119	5030938	SY_full, SY_indica	4387063	5030938	4557063	5.39167	0.472222	0.294555	4355119	4727063	4557063	5.5242	0.256579	0.36912																											2				0.960584
	7	8969870	14732021	SY_full, SY_indica, SY_japonica, CS_full, CS_japonica	8969870	9691275	9496153	6.06479	0.184524	0.304779	9221612	13829942	13659942	3.96869	0.243421	0.329031	9287914	14727755	10590814	5.15821	0.155	0.462941	12598383	13242171	13072171	3.84055	0.497899	0.179473							9344646	14732021	11559640	5.11305	0.280612	0.451853		Ghd7	2	1		1		0.409297
	7	21157530	21750851	SY_full	21157530	21750851	21468954	5.27812	0.204365	0.292847																																	1	0.843738
	7	22099750	22519243	CS_indica																									22099750	22519243	22269750	3.80333	0.025	0.227199									2			0.239407
	8	1986836	2470145	SY_full	1986836	2470145	2156844	4.19463	0.369048	0.276818																																	1
	8	5475143	5858420	SY_full	5475143	5858420	5683156	3.86662	0.194444	0.272066																																	1	0.354616
	9	7340534	8121633	CS_full, CS_japonica																			7340534	8121633	7643416	4.40166	0.361345	0.189283							7571146	7694122	7522018	4.35499	0.178571	0.418968			1	0.596156
	9	8700449	9144688	SY_japonica													8700449	9144688	8870449	3.42634	0.11	0.392461																					2	0.555975		0.64088
	9	9477209	9959211	CS_indica																									9477209	9959211	9665992	4.21533	0.239286	0.240308									2	0.606379		0.858214		0.0416963
	9	11099719	11646435	SY_japonica													11099719	11646435	11334481	3.95532	0.16	0.413201																					1	0.816474				0.0889545
	9	11997319	12337708	SY_japonica													11997319	12337708	12167708	4.49895	0.47	0.435242																					1
	9	13469136	13892602	CS_indica																									13469136	13892602	13675048	4.07684	0.160714	0.235873									1
	9	14306510	14754803	SY_indica							14306510	14754803	14573258	3.9849	0.0657895	0.329435																											1
	9	15221547	15595558	CS_full																			15221547	15595558	15425558	4.57863	0.418067	0.192413															1
	9	16197859	16856107	CS_full, CS_indica																			16197859	16748547	16367859	4.37531	0.384454	0.188818	16319289	16856107	16577718	4.0162	0.242857	0.233941								DEP1	2				0.31752
	10	448244	2511853	SY_full	448244	2511853	949788	4.44155	0.402778	0.280427																																	3			0.565148	0.715541
	10	10985344	12249818	SY_full, SY_indica, SY_japonica	11021436	12249818	12043297	4.69175	0.339286	0.284111	11380390	11781217	11611217	4.24087	0.404605	0.335859	10985344	12234751	11265403	5.46051	0.415	0.475996																					3			1	1
	10	14841971	15577329	SY_full, SY_japonica	14841971	15574377	15186683	4.8153	0.426587	0.28594							14841971	15577329	15030594	4.74244	0.175	0.445349																					1	0.541043				0.062588
	11	1679415	2164504	CS_full																			1679415	2164504	1849415	3.63039	0.407563	0.175846															1	0.14173
	11	7732768	8212348	SY_indica							7732768	8212348	7941749	4.37429	0.101974	0.339236																											1
	11	8637505	9108689	CS_full																			8637505	9108689	8822968	3.97479	0.342437	0.181803															2				0.884925
	11	12548465	14061731	CS_full																			12548465	14061731	13597227	3.58963	0.331933	0.175146															2			1
	11	21200948	22634353	SY_full, SY_japonica, CS_japonica	22279936	22624856	22454690	4.40464	0.144841	0.279886							21200948	22624856	21404677	5.5356	0.11	0.424405													22256965	22634353	22463973	3.86873	0.30102	0.398657			1
	12	6678554	7279902	SY_indica							6678554	7279902	6974574	3.69882	0.460526	0.322342																											1	0.275518				0.369557
	12	10136207	11126780	SY_full, SY_japonica	10140249	11111196	10941196	4.23609	0.281746	0.277422							10136207	11126780	10717891	4.64827	0.355	0.441423																					2			1
	12	15984844	16326169	CS_full																			15984844	16326169	16154844	4.48457	0.355042	0.190747															1	0.998254
	12	18892073	19285018	SY_full, SY_indica	18892073	19285018	19062073	4.20972	0.376984	0.277038	18945009	19285018	19115010	3.79793	0.398026	0.324788																											1
	12	20622292	21086972	SY_full, CS_full, CS_japonica	20622292	21057917	20792292	3.84457	0.297619	0.271749													20681103	21046302	20852352	3.87805	0.258403	0.180123							20740409	21086972	20910409	4.20142	0.0969388	0.412487			2				0.887604
	12	23311548	23686826	SY_full	23311548	23686826	23516826	4.65576	0.327381	0.283579																																	1	1
PN (71)	1	1261245	2049445	SY_full	1261245	2049445	1876860	5.33474	0.335227	0.323023																																OsJAG	1
	1	5627159	6775614	SY_full	5627159	6775614	6241047	4.58732	0.159091	0.312929																															TUT1	TUT1	3	1	0.984397		1	0.449385	0.305814
	1	11065181	11557272	SY_indica							11065181	11557272	11343972	6.65709	0.324841	0.492864																											1	0.674928
	1	12908893	14686532	SY_full, SY_japonica	12908893	14686532	14313426	4.45678	0.38447	0.311187							14169152	14625490	14455490	4.67831	0.130841	0.34687																					2		1				0.391735
	1	14856948	15220038	CS_indica																									14856948	15220038	15035312	3.81795	0.468992	0.133496									1
	1	15961611	16733938	SY_full, SY_japonica	16020978	16703038	16190978	4.9925	0.416667	0.318376							15961611	16733938	16195788	5.29328	0.0700935	0.37389																					1
	1	19254557	19843849	SY_full	19254557	19843849	19595022	3.88404	0.1875	0.303623																																	1
	1	30692581	31075547	SY_full, SY_japonica	30735029	31075547	30905029	6.89342	0.388258	0.344681							30692581	31075390	30882383	4.99298	0.121495	0.360583																					1
	1	42785836	43264893	SY_full, SY_japonica	42786155	43231691	43047794	4.50631	0.107955	0.311847							42785836	43264893	43047794	4.12537	0.257009	0.323345																					1
	2	6772274	7180322	SY_indica							6772274	7180322	6942274	5.51452	0.066879	0.467796																											1
	2	8205768	8615204	SY_full	8205768	8615204	8397767	5.85912	0.357955	0.33022																																	2		1		0.0406755		0.500167
	2	9730673	10258408	SY_full	9730673	10258408	9962957	4.12255	0.204545	0.306757																																	1
	2	21525080	21934036	CS_full, CS_indica																			21525080	21934036	21695126	3.91103	0.484444	0.198742	21525126	21865128	21695126	4.02888	0.209302	0.141865									1
	2	31316042	32134086	SY_indica, CS_full							31531686	32134086	31903777	4.3392	0.264331	0.443104							31316042	31831514	31486042	3.52783	0.497778	0.191831															1
	2	34540856	34989941	CS_japonica																															34540856	34989941	34739786	4.16637	0.28125	0.369865			2		1
	3	589299	1072615	CS_indica																									589299	1072615	759299	3.71572	0.100775	0.129472									2	1	0.890612			0.0492222
	3	2716928	4777557	SY_full, CS_japonica	2716928	4672460	3442298	3.90387	0.314394	0.303883																									4226057	4777557	4468865	4.13044	0.0364583	0.368204			3	1	1		1
	3	27717248	28493509	CS_japonica																															27717248	28493509	27887248	4.76158	0.15625	0.397932		OsTB1	1	0.454326
	3	34213458	34678365	SY_full, SY_indica	34268631	34678365	34504107	5.11884	0.0625	0.320087	34213458	34676489	34383458	4.29649	0.16242	0.442228																											1
	4	1702810	2140169	SY_full	1702810	2140169	1877911	4.14117	0.270833	0.307003																																	2				0.913308
	4	11543565	12111898	SY_full	11543565	12111898	11928283	4.08932	0.121212	0.306319																																	1	0.947531				0.264375
	4	13321272	13696299	SY_indica							13321272	13696299	13499902	3.99686	0.308917	0.436129																											1
	4	15775825	16190288	CS_japonica																															15775825	16190288	15945980	3.69433	0.03125	0.348344			1
	4	18963950	19356037	SY_full, SY_japonica	18963950	19356037	19180693	5.99999	0.119318	0.33217							18963950	19356037	19139992	5.06455	0.336449	0.363735																					1	0.0307151				0.0347308
	4	19833912	20368465	SY_full	19833912	20368465	20198436	4.34291	0.369318	0.309673																																	1	0.0973857
	4	20894164	21425433	CS_indica																									20894164	21425433	21095041	3.99403	0.116279	0.140475									1
	4	28019839	28572404	CS_full																			28019839	28572404	28271544	4.88906	0.486667	0.216795															1
	4	28614415	29077186	SY_indica							28614415	29077186	28812898	3.60019	0.117834	0.428178																											1
	4	29218779	29561206	SY_indica							29218779	29561206	29388779	3.98808	0.127389	0.435952																											1
	4	30921816	31264623	SY_indica							30921816	31264623	31093787	3.65169	0.44586	0.429202																										OsAP2-39	1
	5	5642393	6015776	CS_japonica																															5642393	6015776	5812393	4.10823	0.1875	0.367179			1	1
	5	14001134	14356900	SY_japonica													14001134	14356900	14171134	4.00604	0.490654	0.318365																					2		1				0.2687
	5	17876709	18282322	SY_full	17876709	18282322	18094954	4.41581	0.170455	0.310642																																	2				0.97544
	5	20425412	20854166	SY_full, SY_japonica	20439424	20854166	20629504	5.93602	0.0776515	0.331283							20425412	20840236	20661554	4.89577	0.168224	0.356322																					2	0.372475			0.991963
	5	23393153	23769696	SY_full	23393153	23769696	23597492	4.5931	0.435606	0.313006																																	1
	6	10421921	11077505	SY_full	10421921	11077505	10612395	4.40367	0.464015	0.31048																																	2	0.496678			0.740743	0.056413
	6	20552509	21032696	SY_full	20552509	21032696	20801808	4.81885	0.219697	0.316034																																	1	1
	6	21719270	22249883	SY_indica							21719270	22249883	21930733	3.54508	0.152866	0.427085																											2	0.953266			0.193316
	7	3682206	4157908	CS_japonica																															3682206	4157908	3918376	3.98768	0.395833	0.361641			1	0.325965
	7	7064297	16101455	SY_full, SY_indica	7064297	16101455	12758227	6.08347	0.405303	0.333328	9251999	13810068	11076614	4.77116	0.0923567	0.452046																											2	1	1			0.0324849	0.125345
	7	20146650	20857916	SY_full, SY_indica	20146650	20857916	20334127	4.13508	0.49053	0.306922	20146971	20487425	20316971	4.13759	0.175159	0.438984																											1
	7	21828591	22185101	CS_indica																									21828591	22185101	22015101	3.65919	0.232558	0.127257									2	0.0130263	0.239407			0.0344375	0.0021875
	7	23149240	23816157	SY_indica							23149240	23816157	23558585	5.46912	0.0828025	0.466821																											1	1				0.202701
	8	3417408	4044015	SY_full, SY_japonica	3468760	3818389	3644435	4.6859	0.117424	0.314249							3417408	4044015	3644421	4.7575	0.299065	0.350298																					1	1
	8	19347535	20118882	SY_indica, CS_japonica							19347535	19831643	19661643	4.43564	0.0382166	0.445087																			19571102	20118882	19892134	3.30304	0.0625	0.331008			2	0.696781			0.743014
	8	20720660	21149527	SY_indica							20720660	21149527	20890660	4.47634	0.0127389	0.445926																											2				0.349635
	9	6378537	6759488	SY_full	6378537	6759488	6589488	4.19648	0.0852273	0.307733																																	2	0.0709829			0.140774
	9	8578347	8918350	SY_indica							8578347	8918350	8748347	3.78621	0.378981	0.431889																											2	0.0607289	0.64088
	9	9419003	9829524	SY_japonica, CS_japonica													9423050	9829524	9593050	4.87661	0.135514	0.355484													9419003	9772597	9602597	4.46122	0.15625	0.38364			2	0.396055	0.858214
	9	20132529	20519929	CS_indica																									20132529	20519929	20349929	3.73507	0.151163	0.130232									1
	10	1854031	3018013	SY_full, SY_japonica	1854031	3018013	2701257	7.65161	0.1875	0.355495							1955259	2871257	2701257	4.89507	0.439252	0.356291																					3		0.565148		1		0.314799
	10	3874881	4858227	SY_full	3874881	4858227	4569898	4.49324	0.301136	0.311673																																	1
	10	9237822	9844334	SY_full, SY_japonica	9237822	9726450	9540644	4.87975	0.280303	0.316854							9370630	9844334	9674334	3.42901	0.35514	0.294779																					1
	10	9945315	10552280	SY_full	9945315	10552280	10151756	5.73163	0.251894	0.328462																																	1
	10	10562603	11469279	CS_indica																									10562603	11469279	10785951	5.02083	0.228682	0.182395									3		0.533746		0.11728
	10	11548524	12016807	CS_indica																									11548524	12016807	11720871	3.28322	0.348837	0.112692									3		1		1
	10	17908683	19398966	CS_full																			17939389	19398966	18133131	4.57797	0.148889	0.210992															2				0.498993
	11	4200471	4546280	SY_full	4200471	4546280	4370478	4.02621	0.155303	0.305488																																	2				0.425663
	11	4730313	5342725	SY_full	4730313	5342725	5096095	4.91721	0.257576	0.317359																																	2	1			0.99047
	11	9503821	16384173	SY_full, SY_indica, CS_full, CS_japonica	9675186	11112610	10699825	4.57153	0.410985	0.312718	10111992	16384173	14476077	5.34154	0.0318471	0.464091							9503821	10028894	9715687	4.34317	0.422222	0.206649							13868715	14290354	14038715	3.65664	0.078125	0.346654			2	1	1			0.156007	0.504735
	11	19503526	20993850	CS_japonica																															19503526	20993850	20729399	3.86179	0.0677083	0.355903			1
	11	22768167	23960182	SY_full, SY_japonica, CS_full	22768167	23960182	23714954	5.29179	0.32197	0.322437							22788156	23277541	23107541	3.43598	0.275701	0.295059	23207944	23596527	23378011	5.1813	0.38	0.222295															1
	11	24456956	24853191	SY_full	24456956	24853191	24658214	6.03347	0.142045	0.332634																																	1	0.135985
	11	26237156	26593979	CS_full, CS_indica																			26237156	26589396	26412037	5.474	0.213333	0.227851	26237156	26593979	26407156	4.57176	0.193798	0.16381									2				0.422747
	11	26909410	27395229	SY_full, SY_japonica, CS_full	26951043	27395229	27225229	4.12672	0.136364	0.306812							26909410	27381624	27189348	4.20747	0.28972	0.326791	26987301	27381641	27169896	4.02478	0.368889	0.200812															2				0.827912
	11	28728282	29121092	SY_japonica													28728282	29121092	28907735	3.62169	0.0934579	0.302562																					1
	12	5649564	5994525	SY_indica							5649564	5994525	5824525	4.2811	0.0828025	0.441913																											1
	12	7414080	7816828	CS_japonica																															7414080	7816828	7600897	3.94849	0.255208	0.35985			1	0.37267
	12	7822970	8375706	CS_full, CS_japonica																			7822970	8204138	8033784	3.8076	0.197778	0.196867							7822970	8375706	7992970	4.27758	0.411458	0.375031			1
	12	10332924	11074968	CS_japonica																															10332924	11074968	10890767	4.77236	0.130208	0.39845			2		1
	12	14463893	14831596	CS_japonica																															14463893	14831596	14648784	3.92816	0.135417	0.358923			2	1			1
KGW (81)	1	3875452	4614395	SY_japonica, CS_full													3902187	4614395	4072187	3.42443	0.105556	0.251244	3875452	4465106	4049695	5.32092	0.292683	0.136867															2		0.807676				0.314996
	1	4966425	5640294	SY_full, CS_full, CS_japonica	5213352	5640294	5395987	5.53151	0.25	0.13792													4966425	5335968	5141857	5.30956	0.368293	0.136598							4971857	5332301	5141857	4.54437	0.217647	0.400397			1		0.0460549	0.0194919			0.0901765
	1	6171614	6564222	SY_japonica													6171614	6564222	6368957	3.82408	0.0722222	0.273503																					3	0.683137	1	1			0.0901765
	1	7246350	8041057	CS_japonica																															7246350	8041057	7503335	3.97962	0.123529	0.368753			1
	1	8769349	9141534	CS_japonica																															8769349	9141534	8968751	3.35853	0.0588235	0.335401			1
	1	9219383	9721518	CS_indica																									9219383	9721518	9551518	3.92626	0.104167	0.186921									1
	1	10415250	10812099	CS_indica																									10415250	10812099	10615679	4.55384	0.05	0.213232									1
	1	18300397	18668456	CS_full																			18300397	18668456	18473156	4.18862	0.112195	0.110512															1
	1	22655308	25597251	SY_indica, CS_full							22655308	23068893	22874584	4.3802	0.0733333	0.197615							25069332	25597251	25293080	4.67831	0.397561	0.121791														OsOFP2,OsAGPL2	1	0.391026				0.398232
	1	31178388	31794956	SY_japonica													31178388	31794956	31536730	3.32379	0.0388889	0.245738																					1
	1	39276264	39680291	CS_japonica																															39276264	39680291	39494133	3.29749	0.111765	0.332206			1
	2	4333847	4930105	SY_indica							4333847	4930105	4522545	4.68075	0.03	0.207108																											1
	2	5099149	5481947	CS_indica																									5099149	5481947	5311384	3.4169	0.275	0.166209									1	0.180605
	2	7636203	8222422	SY_full	7636203	8222422	7963869	4.79769	0.34375	0.123618																																GW2	2	1	0.416348	0.0406755			0.378917
	2	10480814	10999619	CS_indica																									10480814	10999619	10829619	4.2848	0.420833	0.201848									1
	2	16208063	17030601	CS_indica																									16208063	17030601	16378063	3.66219	0.25	0.17611									1
	2	25700970	26122089	SY_full	25700970	26122089	25952089	4.40034	0.297917	0.115998																																	2		0.709123
	3	3366208	3919496	CS_indica																									3366208	3919496	3536600	3.80676	0.325	0.18201									3	0.276328	0.552518	1
	3	10686082	11057097	CS_full																			10686082	11057097	10887097	5.06874	0.0878049	0.130915															1
	3	11626395	11998657	SY_indica							11626395	11998657	11825606	4.92265	0.06	0.214835																											1
	3	13920036	14808577	SY_japonica, CS_full													14308278	14808577	14638567	4.24721	0.0444444	0.29775	13920036	14464873	14291836	3.97257	0.473171	0.105597															1
	3	15566105	16081029	SY_full	15566105	16081029	15860251	5.17333	0.3375	0.130903																																	1
	3	16272247	16699694	SY_full	16272247	16699694	16444580	3.96549	0.410417	0.107764																																	1
	3	21464687	21942095	CS_indica																									21464687	21942095	21663124	4.49078	0.179167	0.21055									1
	4	480612	1264657	CS_indica																									480612	1264657	1094234	4.60245	0.183333	0.215306									1
	4	1670461	2043610	SY_japonica													1670461	2043610	1853239	3.22217	0.0444444	0.240221																					2			0.913308
	4	6059836	6644471	SY_full	6059836	6644471	6385907	3.62282	0.125	0.10136																																	2	0.0434618	0.250204			0.0101369	0.0333905
	4	30524239	30892851	CS_full																			30524239	30892851	30702130	4.08094	0.141463	0.108058															1
	4	31293974	32576307	CS_indica																									31293974	32576307	32292636	4.54382	0.4875	0.212806									1
	4	32614100	33369442	SY_full, CS_full	32614100	33369442	33049352	4.76756	0.377083	0.123037													32783300	33235754	33059906	5.0149	0.292683	0.12965														flo2	1
	5	2281121	2812130	CS_full, CS_japonica																			2281121	2743689	2479339	4.44569	0.402439	0.11641							2297791	2812130	2467791	3.79885	0.135294	0.358888	OsPPKL2	OsPPKL2	1
	5	3108199	3724000	SY_indica, CS_full							3108199	3724000	3554000	5.35554	0.466667	0.228852							3370992	3722504	3540992	3.59504	0.219512	0.0971011														GS5	1
	5	5223901	5594082	CS_full																			5223901	5594082	5410382	3.90324	0.460976	0.104028															1	1
	5	8501989	8861833	CS_indica																									8501989	8861833	8691833	3.85922	0.2625	0.184162									1
	5	17309970	18272360	CS_full, CS_japonica																			17346694	18272360	18095553	5.47322	0.407317	0.140485							17309970	18238685	17826856	4.12542	0.158824	0.376802			2			0.97544
	5	20000850	20850720	SY_full, SY_indica, CS_japonica	20126030	20850720	20629401	5.17228	0.31875	0.130883	20000850	20501772	20313057	5.0026	0.0666667	0.217405																			20174108	20568307	20344108	3.29906	0.247059	0.332288			2	0.792716		0.991963		0.510271
	5	27247859	27823076	SY_full	27247859	27823076	27513904	6.12898	0.33125	0.149773																																	1
	5	28070600	28989329	SY_full, CS_full	28070600	28682210	28291490	3.86765	0.2625	0.105928													28543113	28989329	28776241	4.25038	0.363415	0.111925															1
	5	29004234	29476668	CS_full																			29004234	29476668	29174234	4.93311	0.104878	0.127733															1
	6	1441020	2185898	SY_full, SY_indica	1441020	2185898	1745032	6.20435	0.458333	0.151281	1575032	2140047	1745032	4.17591	0.2	0.191232																										OsACS6	1
	6	8932292	10907540	SY_full, SY_japonica, CS_full, CS_indica	8932292	9314527	9139799	4.58856	0.233333	0.119596													9530271	10459208	9700271	4.3492	0.190244	0.11419	9192844	10907540	9363197	4.17654	0.0583333	0.197311									3	0.189397	1	0.740743			0.177783
	6	11720264	12115102	SY_full, CS_indica	11731133	12115102	11907709	4.75841	0.39375	0.122861																			11720264	12109085	11905304	3.73449	0.329167	0.179054									1
	6	19421701	20385076	SY_indica, CS_indica							19487903	20385076	19956546	5.04914	0.266667	0.218906													19421701	19843773	19625836	3.94068	0.266667	0.187516									2	0.803022	1			0.397136
	6	22147307	23317971	SY_full, SY_indica, SY_japonica, CS_full, CS_japonica	22147307	22563602	22321277	4.97241	0.170833	0.126997	22529051	23317971	22699051	5.72167	0.0633333	0.240894	22149819	22507617	22323078	4.36428	0.444444	0.30458	22152869	23009900	22700079	6.21644	0.1	0.158371							22495314	22871008	22700079	4.14677	0.217647	0.377988			3	0.943022	1	0.193316		0.0921388	0.440684
	6	28067788	29390596	CS_full, CS_japonica																			28067788	29390596	29182267	6.21969	0.312195	0.15845							29007904	29353282	29178913	4.01058	0.358824	0.370455			2		0.704513				0.0990863
	6	30740420	31193396	SY_full, SY_indica	30757847	31168679	30974438	4.97257	0.158333	0.127	30740420	31193396	30993500	4.17969	0.0466667	0.191349																											1
	7	1458512	1869528	SY_full	1458512	1869528	1640901	4.12892	0.5	0.110845																																	1
	7	4694282	5044752	SY_full	4694282	5044752	4868042	3.95136	0.29375	0.107499																																	2		0.960584				0.106167
	7	18661012	19103039	SY_indica							18661012	19103039	18831012	4.16889	0.0966667	0.191014																											1
	7	28797888	29422381	SY_full	28797888	29422381	29083667	5.77579	0.0770833	0.142744																																	1
	8	7724965	8393562	SY_full, CS_full, CS_japonica	7741293	8307025	7970081	4.63626	0.129167	0.120511													7724965	8393562	8157933	6.40073	0.431707	0.162865							7799316	8358925	7969316	3.78574	0.376471	0.358177			1	0.441242
	8	15578976	15976200	SY_indica							15578976	15976200	15795569	3.67552	0.0633333	0.175841																											1
	8	17343352	18353284	CS_full, CS_japonica																			17343352	17728572	17531817	6.00891	0.129268	0.153338							18004051	18353284	18180209	3.46715	0.129412	0.341123			1
	8	19545760	20319174	SY_indica							19545760	20319174	19744467	4.43027	0.166667	0.199188																											2	1		0.743014
	8	20999580	21811950	SY_full, CS_full	21358545	21811950	21528545	3.51406	0.325	0.0993433													20999580	21456390	21224914	4.5431	0.343902	0.118658															2			0.349635
	8	24829273	24880788	CS_indica																									24829273	24880788	24880788	4.69888	0.1875	0.219434									1
	9	4113784	4762972	SY_full	4113784	4762972	4589368	4.26368	0.15625	0.113398																																	1	1
	9	6706708	7081635	SY_indica							6706708	7081635	6876708	3.78485	0.126667	0.179173																											2			0.140774
	9	15768578	16317382	SY_full	15768578	16317382	16139516	4.05881	0.0270833	0.109522																																	2		0.217788
	9	16657982	17281958	CS_full																			16657982	17281958	16964906	4.34219	0.0585366	0.114029															2		0.31752				0.107727
	9	21674006	22100922	SY_indica							21674006	22100922	21844007	4.65803	0.0533333	0.206386																											1
	10	2133447	2662286	SY_indica							2133447	2662286	2303447	4.5372	0.02	0.202559																											3		0.715541	1
	10	11373103	12193155	CS_full, CS_indica																			11685503	12193155	11926433	4.48272	0.260976	0.117264	11373103	11724100	11554007	3.53526	0.166667	0.170969									3		1	1
	10	12918881	13507116	CS_full																			12918881	13507116	13107371	5.79687	0.343902	0.148226															1
	10	16852343	17696598	SY_full, SY_indica	16852343	17665182	17348657	4.61343	0.0416667	0.120073	16853966	17696598	17083396	5.33488	0.103333	0.228177																									FLO7	FLO7	1
	10	18047797	18454863	SY_full	18047797	18454863	18217797	4.28823	0.0541667	0.113864																																	2			1
	10	19194845	19603911	CS_full																			19194845	19603911	19373373	3.92332	0.421951	0.104482															2			0.498993
	10	19695038	20145505	CS_full																			19695038	20145505	19866236	5.75002	0.0780488	0.147101															1
	10	20640787	21185747	SY_japonica													20640787	21185747	20973358	4.12259	0.0666667	0.290536																					1
	11	2335599	2703998	SY_indica							2335599	2703998	2533998	3.99875	0.0766667	0.185743																											1	0.526725				0.00155556
	11	3686543	4347669	SY_full, SY_japonica	3686543	4254824	4063084	6.22194	0.347917	0.151634							3740496	4347669	4019473	3.86988	0.155556	0.276094																					2			0.425663
	11	4736149	5543483	CS_indica																									4736149	5543483	5025271	4.1751	0.0916667	0.197251									2	0.995092		0.99047		0.747088
	11	5916307	6580000	SY_full	5916307	6580000	6372774	4.39604	0.375	0.115916																																	1
	11	8598081	8940675	CS_indica																									8598081	8940675	8768458	3.75601	0.075	0.179933									2		0.884925
	11	18078097	18474222	SY_japonica													18078097	18474222	18304222	4.37262	0.0611111	0.305069																					1
	11	19048982	19418187	SY_japonica													19048982	19418187	19248185	3.7115	0.0611111	0.267169																					1
	11	25847574	26388002	SY_japonica													25847574	26388002	26017612	3.82528	0.0277778	0.27357																					2	1		0.422747
	11	26850680	27191959	CS_full																			26850680	27191959	27021568	3.58999	0.326829	0.0969884															2			0.827912
	12	14307355	15133832	SY_full, SY_indica	14307355	15133832	14598036	4.45988	0.375	0.117134	14576461	14919666	14749666	4.07093	0.253333	0.187974																											2	0.996774		1		0.0303333
	12	17028661	17440329	SY_full	17028661	17440329	17258383	4.08628	0.454167	0.11004																																	1
	12	20674520	21201923	SY_full, CS_full																			20674520	21201923	20882469	4.56502	0.329268	0.119166															2		0.887604				0.859201
SY: Sanya; CS: Changsha; ind.: indica; jap.: japonica; HD: heading date; GNP: grain number per plant; PN: panicle number; KGW: kilo-grain weight.
[truncated: 2 more columns]
