# Supplementary material for: Genetic Basis Underlying Correlations Among Growth Duration and Yield Traits Revealed by GWAS in Rice (Oryza sativa L.)
Source: Front Plant Sci. 2018 May 22;9:650. doi: 10.3389/fpls.2018.00650 (PMC5972282; doi:10.3389/fpls.2018.00650)
Supplement: Supplementary file 7 [file Table_7.XLSX]

## Sheet: Supplementary Table 7
SUPPLEMENTARY TABLE 7 | Pleiotropic genes in pleiotropic QTLs detected in the same population and environment.
Pleiotropic QTL	Candidate gene	Position			Annotation	Cloned gene	Other candidate genes excluding candidate pleiotropic genes in same population and environment				Candidate pleiotropic gene in same population and environment						Other candidate genes excluding candidate pleiotropic gene with same SNP in same population and environment				Candidate pleiotropic gene with same SNP in same population and environment
							HD	GNP	PN	KGW	HD GNP	HD PN	HD KGW	GNP PN	GNP KGW	PN KGW	HD	GNP	PN	KGW	HD GNP	HD PN	GNP PN	PN KGW
HD Chr1_5687299_6439819 GNP Chr1_5609259_6756468 PN Chr1_5627159_6775614	LOC_Os01g10840	1	5774281	5781466	CGMC_GSK.2 - CGMC includes CDA, MAPK, GSK3, and CLKC kinases, expressed			GNP										GNP
	LOC_Os01g10860	1	5794747	5800674	expressed protein				PN										PN
	LOC_Os01g10900	1	5814778	5822207	MRH1, putative, expressed				PN										PN
	LOC_Os01g10980	1	5853467	5857920	auxin-induced protein 5NG4, putative, expressed		HD		PN										PN
	LOC_Os01g10990	1	5858816	5863794	integral membrane protein DUF6 containing protein, expressed			GNP	PN					GNP PN				GNP	PN
	LOC_Os01g11000	1	5865389	5872482	transposon protein, putative, unclassified, expressed		HD	GNP	PN									GNP
	LOC_Os01g11010	1	5875786	5880849	peptide-N4-asparagine amidase A, putative, expressed				PN										PN
	LOC_Os01g11040	1	5887605	5898224	SCAR-like protein 2, putative, expressed			GNP										GNP
	LOC_Os01g11070	1	5908503	5916819	Alg9-like mannosyltransferase protein, putative, expressed				PN										PN
	LOC_Os01g11110	1	5918759	5934186	14-3-3 protein, putative, expressed		HD		PN										PN
	LOC_Os01g11140	1	5958694	5965740	retrotransposon protein, putative, unclassified, expressed				PN										PN
	LOC_Os01g11150	1	5968819	5975489	gibberellin 2-beta-dioxygenase, putative, expressed				PN										PN
	LOC_Os01g11160	1	5983581	5988875	amino acid permease family protein, putative, expressed		HD										HD
	LOC_Os01g11190	1	5991786	5995455	expressed protein		HD										HD
	LOC_Os01g11260	1	6022074	6029649	phospho-N-acetylmuramoyl-pentapeptide-transferase, putative, expressed		HD	GNP									HD
	LOC_Os01g11370	1	6109801	6125531	ATP-dependent RNA helicase, putative, expressed		HD										HD
	LOC_Os01g11400	1	6132290	6135533	hypothetical protein		HD										HD
	LOC_Os01g11430	1	6139582	6145129	expressed protein			GNP										GNP
	LOC_Os01g11470	1	6179163	6182516	expressed protein						HD GNP										HD GNP
	LOC_Os01g11520	1	6199158	6203399	RING-H2 finger protein, putative, expressed		HD										HD
	LOC_Os01g11550	1	6221636	6227329	TCP family transcription factor, putative, expressed		HD										HD
	LOC_Os01g11570	1	6242495	6247969	GDSL-like lipase/acylhydrolase, putative, expressed			GNP										GNP
	LOC_Os01g11620	1	6264440	6270903	GDSL-like lipase/acylhydrolase, putative, expressed						HD GNP	HD PN		GNP PN				GNP	PN
	LOC_Os01g11640	1	6274478	6277714	expressed protein			GNP	PN					GNP PN				GNP	PN
	LOC_Os01g11650	1	6275493	6281742	GDSL-like lipase/acylhydrolase, putative, expressed			GNP										GNP
	LOC_Os01g11690	1	6303562	6306822	expressed protein			GNP	PN					GNP PN				GNP	PN
	LOC_Os01g11710	1	6316130	6322474	GDSL-like lipase/acylhydrolase, putative, expressed			GNP	PN									GNP
	LOC_Os01g11720	1	6328086	6336412	transposable element protein, putative, containing Pfam profile: PF03004, Transposase_24, expressed			GNP										GNP
	LOC_Os01g11730	1	6337836	6344345	GDSL-like lipase/acylhydrolase, putative, expressed			GNP		KGW								GNP
	LOC_Os01g11740	1	6349582	6358359	GDSL-like lipase/acylhydrolase, putative, expressed			GNP										GNP
	LOC_Os01g11770	1	6368038	6371517	expressed protein			GNP		KGW								GNP
	LOC_Os01g11790	1	6374261	6382037	GDSL-like lipase/acylhydrolase, putative, expressed			GNP										GNP
	LOC_Os01g11800	1	6382881	6386687	retrotransposon protein, putative, unclassified, expressed			GNP										GNP
	LOC_Os01g11810	1	6387705	6393998	powdery mildew resistant protein 5, putative, expressed			GNP										GNP
	LOC_Os01g11820	1	6391268	6395667	expressed protein				PN	KGW									PN
	LOC_Os01g11830	1	6396150	6400294	oryzain alpha chain precursor, putative, expressed			GNP										GNP
	LOC_Os01g11840	1	6397890	6402066	xylem cysteine proteinase 2 precursor, putative, expressed			GNP										GNP
	LOC_Os01g11850	1	6402993	6413872	expressed protein			GNP										GNP
	LOC_Os01g11880	1	6429336	6436086	DJ-1 family protein, putative, expressed			GNP	PN					GNP PN				GNP	PN
	LOC_Os01g11900	1	6441319	6456076	hhH-GPD superfamily base excision DNA repair protein, expressed			GNP	PN					GNP PN				GNP	PN
	LOC_Os01g11952	1	6507356	6517891	histone-lysine N-methyltransferase ATX5, putative, expressed				PN										PN
	LOC_Os01g11980	1	6522486	6528272	SFT2, putative, expressed				PN										PN
	LOC_Os01g12000	1	6531609	6535837	expressed protein			GNP										GNP
	LOC_Os01g12060	1	6558931	6562377	expressed protein			GNP										GNP
	LOC_Os01g12070	1	6564673	6571151	endoglucanase precursor, putative, expressed				PN										PN
	LOC_Os01g12080	1	6572023	6580171	plant-specific domain TIGR01589 family protein, putative, expressed			GNP	PN					GNP PN				GNP	PN
	LOC_Os01g12110	1	6590899	6595094	expressed protein				PN										PN
GNP Chr1_12986978_13551030 PN Chr1_12908893_14686532	LOC_Os01g23420	1	13153189	13159517	transposon protein, putative, unclassified, expressed			GNP	PN					GNP PN				GNP	PN
	LOC_Os01g23430	1	13164378	13172205	transposon protein, putative, unclassified, expressed			GNP	PN									GNP
	LOC_Os01g23680	1	13319295	13326947	rossmann fold nucleotide-binding protein involved in DNA uptake, putative, expressed			GNP										GNP
	LOC_Os01g23790	1	13374842	13378053	hypothetical protein			GNP										GNP
	LOC_Os01g23870	1	13436891	13441586	expressed protein				PN										PN
	LOC_Os01g25320	1	14292067	14306222	auxilin, putative, expressed				PN										PN
	LOC_Os01g25370	1	14328622	14333284	SUMO protease, putative, expressed														PN
	LOC_Os01g25402	1	14362180	14374329	transposon protein, putative, CACTA, En/Spm sub-class, expressed				PN										PN
	LOC_Os01g25450	1	14411670	14431253	AIG1 family protein, expressed				PN										PN
HD Chr1_40248144_40741862 GNP Chr1_40367887_40764290	LOC_Os01g69970	1	40463007	40470759	WD domain, G-beta repeat domain containing protein, expressed		HD										HD
	LOC_Os01g70010	1	40496343	40501279	ribosomal protein L7Ae, putative, expressed		HD										HD
	LOC_Os01g70060	1	40540964	40557751	protein of unknown function, DUF618 domain containing protein, expressed						HD GNP										HD GNP
	LOC_Os01g70080	1	40556007	40564361	NB-ARC domain containing protein, expressed						HD GNP						HD	GNP
	LOC_Os01g70090	1	40560530	40566440	enoyl-CoA hydratase/isomerase family protein, putative, expressed						HD GNP										HD GNP
	LOC_Os01g70100	1	40566660	40572777	zinc finger DHHC domain-containing protein, putative, expressed						HD GNP										HD GNP
	LOC_Os01g70120	1	40581383	40586080	expressed protein			GNP										GNP
	LOC_Os01g70130	1	40586762	40594302	protein kinase domain containing protein, expressed			GNP										GNP
HD Chr2_24047112_24863274 GNP Chr2_24382546_24910833	LOC_Os02g40260	2	24369805	24374496	uncharacterized protein At4g06744 precursor, putative, expressed		HD										HD
	LOC_Os02g40410	2	24471545	24478653	expressed protein		HD										HD
	LOC_Os02g40630	2	24635562	24638999	expressed protein		HD										HD
	LOC_Os02g40650	2	24640393	24644058	expressed protein			GNP										GNP
	LOC_Os02g40680	2	24664251	24670792	mis12 protein, expressed			GNP										GNP
	LOC_Os02g40720	2	24686785	24690580	expressed protein						HD GNP										HD GNP
	LOC_Os02g40770	2	24705074	24717301	SET domain containing protein, expressed			GNP										GNP
	LOC_Os02g40820	2	24738041	24742293	expressed protein			GNP										GNP
HD Chr3_444496_1836475 GNP Chr3_642168_1468883	LOC_Os03g01990	3	618022	624074	lysM domain containing protein, putative, expressed		HD										HD
	LOC_Os03g02010	3	629634	636333	DNA methyltransferase protein, putative, expressed		HD										HD
	LOC_Os03g02300	3	790649	794329	expressed protein		HD										HD
	LOC_Os03g02460	3	884559	889943	retinol dehydrogenase, putative, expressed			GNP										GNP
	LOC_Os03g02480	3	903156	909933	inner membrane protein, putative, expressed			GNP										GNP
	LOC_Os03g02530	3	929238	934776	OsRhmbd7 - Putative Rhomboid homologue, expressed		HD										HD
	LOC_Os03g02540	3	935043	942214	proteasome subunit, putative, expressed		HD										HD
	LOC_Os03g02560	3	942959	949062	cyclin-like F-box, putative, expressed		HD	GNP									HD
	LOC_Os03g02570	3	950273	955602	dihydrodipicolinate reductase, putative, expressed						HD GNP						HD	GNP
	LOC_Os03g02610	3	961180	965338	glycosyl hydrolases family 16 protein, protein, expressed						HD GNP						HD	GNP
	LOC_Os03g02640	3	971604	978415	methylthioribose kinase, putative, expressed		HD	GNP													HD GNP
	LOC_Os03g02650	3	975816	979770	ligA, putative, expressed	HYR					HD GNP										HD GNP
	LOC_Os03g02660	3	982771	989765	expressed protein		HD										HD
	LOC_Os03g02670	3	988364	994725	transporter family protein, putative, expressed		HD	GNP													HD GNP
	LOC_Os03g02680	3	994661	1001243	cyclin-dependent kinase A-1, putative, expressed						HD GNP										HD GNP
	LOC_Os03g02685	3	999394	1003086	lysM domain containing protein, putative, expressed		HD										HD
	LOC_Os03g02690	3	1001394	1007269	dihydrodipicolinate reductase, putative, expressed		HD										HD
	LOC_Os03g02710	3	1012290	1020208	hydroxymethylglutaryl-CoA synthase, putative, expressed						HD GNP										HD GNP
	LOC_Os03g02740	3	1027577	1034646	phospholipase D, putative, expressed		HD										HD
	LOC_Os03g02750	3	1033961	1039671	OsSub25 - Putative Subtilisin homologue, expressed						HD GNP						HD	GNP
	LOC_Os03g02762	3	1073131	1079382	PPR repeat domain containing protein, putative, expressed		HD										HD
	LOC_Os03g02800	3	1086162	1093720	no apical meristem protein, putative, expressed		HD										HD
	LOC_Os03g02820	3	1096329	1102869	expressed protein						HD GNP						HD	GNP
	LOC_Os03g02830	3	1102447	1109646	cell cycle control protein, putative, expressed		HD										HD
	LOC_Os03g02850	3	1119744	1126777	tobamovirus multiplication protein, putative, expressed		HD										HD
	LOC_Os03g02860	3	1124956	1130202	heavy metal-associated domain containing protein, expressed		HD										HD
	LOC_Os03g02874	3	1133941	1138170	retrotransposon protein, putative, Ty3-gypsy subclass, expressed		HD										HD	GNP
	LOC_Os03g02900	3	1149918	1154876	B3 DNA binding domain containing protein, expressed			GNP										GNP
	LOC_Os03g02910	3	1168005	1171430	hypothetical protein		HD										HD
	LOC_Os03g02920	3	1172250	1179258	peroxidase precursor, putative, expressed		HD										HD
	LOC_Os03g02939	3	1178459	1183137	peroxidase precursor, putative, expressed		HD										HD
	LOC_Os03g02960	3	1191255	1196505	nascent polypeptide-associated complex subunit alpha, putative, expressed		HD										HD
	LOC_Os03g02970	3	1195075	1207839	Dicer, putative, expressed		HD										HD
	LOC_Os03g02980	3	1208681	1217861	CAMK_CAMK_like_ULKh_APGy.1 - CAMK includes calcium/calmodulin depedent protein kinases, expressed		HD										HD
	LOC_Os03g03000	3	1223698	1227860	helix-loop-helix DNA-binding domain containing protein, expressed		HD										HD
	LOC_Os03g03010	3	1229808	1233352	expressed protein		HD										HD
	LOC_Os03g03034	3	1244107	1247932	flavonol synthase/flavanone 3-hydroxylase, putative, expressed		HD										HD
	LOC_Os03g03060	3	1263589	1271972	transposon protein, putative, unclassified, expressed		HD										HD
	LOC_Os03g03080	3	1273308	1276989	expressed protein		HD										HD
	LOC_Os03g03100	3	1298070	1303384	OsMADS50 - MADS-box family gene with MIKCc type-box, expressed		HD	GNP									HD
	LOC_Os03g03110	3	1307378	1311020	expressed protein		HD										HD
	LOC_Os03g03120	3	1311788	1318127	transposon protein, putative, Mutator sub-class, expressed		HD										HD
	LOC_Os03g03150	3	1324397	1331210	WD repeat-containing protein, putative, expressed		HD										HD
	LOC_Os03g03630	3	1608021	1612055	expressed protein		HD										HD
	LOC_Os03g03700	3	1644670	1651764	MLO domain containing protein, putative, expressed		HD										HD
	LOC_Os03g03724	3	1664248	1667899	expressed protein		HD										HD
	LOC_Os03g03730	3	1668201	1672268	regulatory protein, putative, expressed		HD										HD
HD Chr4_5565102_6082315 GNP Chr4_4354269_6206114	LOC_Os04g08415	4	4520759	4524524	expressed protein			GNP										GNP
	LOC_Os04g08460	4	4554188	4559281	OsFBX115 - F-box domain containing protein, expressed			GNP										GNP
	LOC_Os04g08470	4	4564403	4574423	OsFBX116 - F-box domain containing protein, expressed			GNP										GNP
	LOC_Os04g08480	4	4574482	4582567	transposon protein, putative, CACTA, En/Spm sub-class, expressed			GNP										GNP
	LOC_Os04g08788	4	4800463	4803789	expressed protein			GNP										GNP
	LOC_Os04g09260	4	4923766	4928539	transferase family protein, putative, expressed			GNP										GNP
	LOC_Os04g09370	4	4985572	4990429	retrotransposon protein, putative, Ty3-gypsy subclass, expressed			GNP										GNP
	LOC_Os04g09380	4	4996031	5003936	retrotransposon protein, putative, Ty1-copia subclass, expressed			GNP										GNP
	LOC_Os04g09390	4	5005077	5009210	HEV3 - Hevein family protein precursor, expressed			GNP										GNP
	LOC_Os04g09430	4	5040350	5046003	cytochrome P450, putative, expressed			GNP										GNP
	LOC_Os04g09530	4	5111680	5116638	pentatricopeptide, putative, expressed			GNP										GNP
	LOC_Os04g09540	4	5118027	5124372	acyl-protein thioesterase, putative, expressed			GNP										GNP
	LOC_Os04g09550	4	5125095	5129804	expressed protein			GNP										GNP
	LOC_Os04g09560	4	5130826	5135553	tesmin/TSO1-like CXC domain containing protein, expressed			GNP										GNP
	LOC_Os04g09580	4	5135227	5145143	expressed protein			GNP										GNP
	LOC_Os04g09810	4	5263669	5269752	riboflavin biosynthesis protein ribD, putative, expressed			GNP										GNP
	LOC_Os04g09920	4	5332329	5337479	cytochrome P450, putative, expressed			GNP										GNP
	LOC_Os04g09950	4	5354000	5357791	hypothetical protein			GNP										GNP
	LOC_Os04g09980	4	5363816	5372534	transposon protein, putative, unclassified, expressed			GNP										GNP
	LOC_Os04g09990	4	5374262	5379183	hypothetical protein			GNP										GNP
	LOC_Os04g10000	4	5380095	5384565	sex determination protein tasselseed-2, putative, expressed			GNP										GNP
	LOC_Os04g10170	4	5501359	5504831	hypothetical protein			GNP										GNP
	LOC_Os04g10180	4	5505945	5510433	expressed protein			GNP										GNP
	LOC_Os04g10210	4	5518778	5524211	expressed protein			GNP										GNP
	LOC_Os04g10219	4	5522847	5526558	expressed protein			GNP										GNP
	LOC_Os04g10240	4	5526857	5533346	nicotiana lesion-inducing like, putative, expressed			GNP										GNP
	LOC_Os04g10260	4	5539574	5548471	basic region leucine zipper domain containing protein, expressed			GNP										GNP
	LOC_Os04g10290	4	5559070	5564203	expressed protein			GNP										GNP
	LOC_Os04g10310	4	5566811	5573359	conserved hypothetical protein			GNP										GNP
	LOC_Os04g10320	4	5570742	5576468	expressed protein			GNP										GNP
	LOC_Os04g10330	4	5577719	5581510	expressed protein			GNP										GNP
	LOC_Os04g10360	4	5596642	5602067	OsSub40 - Putative Subtilisin homologue, expressed			GNP										GNP
	LOC_Os04g10380	4	5605740	5630277	glycine-rich protein, putative, expressed			GNP										GNP
	LOC_Os04g10390	4	5632227	5637103	transposon protein, putative, unclassified, expressed			GNP										GNP
	LOC_Os04g10400	4	5636744	5643487	electron transfer flavoprotein subunit beta, putative, expressed			GNP										GNP
	LOC_Os04g10410	4	5641929	5649613	amidase, putative, expressed			GNP										GNP
	LOC_Os04g10450	4	5680287	5684863	hypothetical protein			GNP										GNP
	LOC_Os04g10550	4	5733755	5737063	expressed protein		HD										HD
	LOC_Os04g10569	4	5736440	5741093	glutamyl-tRNA amidotransferase, putative, expressed						HD GNP						HD	GNP
	LOC_Os04g10730	4	5830718	5836037	retrotransposon protein, putative, unclassified, expressed			GNP										GNP
	LOC_Os04g10790	4	5861012	5865070	expressed protein		HD										HD
GNP Chr5_14000991_14418219 PN Chr5_14001134_14356900	LOC_Os05g24560	5	14165698	14171204	NC domain-containing protein, putative, expressed			GNP	PN					GNP PN									GNP PN
HD Chr5_19848074_20585112 PN Chr5_20425412_20854166 KGW Chr5_20000850_20850720	LOC_Os05g33920	5	20025098	20029354	pentatricopeptide, putative, expressed		HD										HD
	LOC_Os05g33940	5	20034848	20039656	alpha/beta hydrolase fold, putative, expressed		HD										HD
	LOC_Os05g34270	5	20283253	20290008	inactive receptor kinase At1g27190 precursor, putative, expressed					KGW										KGW
	LOC_Os05g34290	5	20299077	20304710	glutathione gamma-glutamylcysteinyltransferase 1, putative, expressed					KGW										KGW
	LOC_Os05g34310	5	20308342	20313242	no apical meristem protein, putative, expressed		HD			KGW			HD KGW				HD			KGW
	LOC_Os05g34410	5	20395880	20399811	transposon protein, putative, CACTA, En/Spm sub-class					KGW										KGW
	LOC_Os05g34440	5	20401725	20408510	transposon protein, putative, CACTA, En/Spm sub-class, expressed		HD										HD
	LOC_Os05g34450	5	20414858	20421535	DUF260 domain containing protein, putative, expressed		HD										HD
	LOC_Os05g34550	5	20484912	20493183	MLO domain containing protein, putative, expressed		HD										HD
	LOC_Os05g34570	5	20498924	20504692	pentatricopeptide, putative, expressed		HD										HD
	LOC_Os05g34720	5	20592673	20598827	transcriptional regulator, putative, expressed				PN	KGW									PN
	LOC_Os05g34750	5	20612297	20618840	retrotransposon protein, putative, Ty1-copia subclass, expressed				PN	KGW						PN KGW			PN	KGW
	LOC_Os05g34760	5	20617923	20628365	expressed protein				PN	KGW														PN KGW
	LOC_Os05g34770	5	20627042	20632450	cytochrome c, putative, expressed				PN	KGW						PN KGW								PN KGW
	LOC_Os05g34780	5	20633382	20643355	retrotransposon protein, putative, Ty3-gypsy subclass, expressed				PN	KGW						PN KGW			PN	KGW
	LOC_Os05g34790	5	20641708	20648700	GYF domain containing protein, putative, expressed				PN	KGW														PN KGW
	LOC_Os05g34800	5	20648285	20653530	expressed protein				PN	KGW						PN KGW								PN KGW
	LOC_Os05g34820	5	20660027	20668607	expressed protein				PN	KGW						PN KGW			PN	KGW
	LOC_Os05g34830	5	20675010	20680343	No apical meristem protein, putative, expressed				PN	KGW						PN KGW			PN	KGW
	LOC_Os05g34840	5	20683551	20686988	expressed protein				PN										PN
HD Chr6_2406106_3034991 GNP Chr6_2416800_3484500	LOC_Os06g05720	6	2583842	2589240	expressed protein			GNP										GNP
	LOC_Os06g05830	6	2660850	2666464	protein kinase domain containing protein, expressed		HD										HD
	LOC_Os06g05890	6	2692460	2699503	B-box zinc finger family protein, putative, expressed			GNP										GNP
	LOC_Os06g05950	6	2724131	2729538	expressed protein						HD GNP						HD	GNP
	LOC_Os06g05970	6	2738395	2743452	DUF581 domain containing protein, expressed		HD										HD
	LOC_Os06g06000	6	2759258	2765127	expressed protein			GNP										GNP
	LOC_Os06g06014	6	2768446	2773429	expressed protein			GNP										GNP
	LOC_Os06g06030	6	2771069	2777076	peptidase, T1 family, putative, expressed			GNP										GNP
	LOC_Os06g06060	6	2783774	2790140	retrotransposon protein, putative, unclassified, expressed		HD										HD
	LOC_Os06g06080	6	2800042	2806286	serine esterase family protein, putative, expressed			GNP										GNP
	LOC_Os06g06090	6	2806544	2816004	CGMC_MAPKCMGC_2_ERK.12 - CGMC includes CDA, MAPK, GSK3, and CLKC kinases, expressed		HD	GNP										GNP
	LOC_Os06g06110	6	2818135	2828571	transposon protein, putative, unclassified, expressed			GNP										GNP
	LOC_Os06g06120	6	2829462	2836324	expressed protein						HD GNP						HD	GNP
	LOC_Os06g06130	6	2836446	2844616	glutamate receptor, putative, expressed						HD GNP						HD	GNP
	LOC_Os06g06140	6	2845574	2848819	hypothetical protein			GNP										GNP
	LOC_Os06g06150	6	2848747	2852506	zinc finger, C3HC4 type domain containing protein, expressed			GNP										GNP
	LOC_Os06g06160	6	2852669	2859561	IQ calmodulin-binding motif domain containing protein, expressed			GNP										GNP
	LOC_Os06g06170	6	2859720	2864406	expressed protein		HD	GNP									HD
	LOC_Os06g06200	6	2870177	2875700	retrotransposon protein, putative, LINE subclass, expressed			GNP										GNP
	LOC_Os06g06230	6	2883906	2887914	GDSL-like lipase/acylhydrolase, putative, expressed			GNP										GNP
	LOC_Os06g06240	6	2886335	2890342	hypothetical protein			GNP										GNP
	LOC_Os06g06260	6	2895784	2900617	GDSL-like lipase/acylhydrolase, putative, expressed			GNP										GNP
	LOC_Os06g06300	6	2923823	2928474	osFTL3 FT-Like3 homologous to Flowering Locus T gene; contains Pfam profile PF01161: Phosphatidylethanolamine-binding protein, expressed			GNP										GNP
	LOC_Os06g06310	6	2926390	2931981	expressed protein			GNP										GNP
	LOC_Os06g06320	6	2937004	2942452	osFTL2 FT-Like2 homologous to Flowering Locus T gene; contains Pfam profile PF01161: Phosphatidylethanolamine-binding protein, expressed			GNP										GNP
	LOC_Os06g06350	6	2949895	2957842	AMP-binding enzyme, putative, expressed			GNP										GNP
	LOC_Os06g06370	6	2963769	2973190	expressed protein			GNP										GNP
	LOC_Os06g06380	6	2973521	2982496	NBS-LRR type disease resistance protein, putative, expressed			GNP										GNP
	LOC_Os06g06460	6	3040092	3044121	histone H3, putative, expressed			GNP										GNP
	LOC_Os06g06490	6	3048247	3055709	U-box domain containing heat shock protein, putative, expressed			GNP										GNP
	LOC_Os06g06510	6	3053088	3056861	histone H3, putative, expressed			GNP										GNP
	LOC_Os06g06550	6	3074186	3080781	plant protein of unknown function domain containing protein, expressed			GNP										GNP
	LOC_Os06g06560	6	3079059	3089808	starch synthase, putative, expressed			GNP										GNP
	LOC_Os06g06570	6	3090147	3093825	expressed protein			GNP										GNP
	LOC_Os06g06750	6	3162801	3172415	OsMADS5 - MADS-box family gene with MIKCc type-box, expressed			GNP										GNP
	LOC_Os06g06860	6	3241818	3249312	MLA1, putative, expressed			GNP										GNP
	LOC_Os06g06920	6	3281882	3288652	S-locus-like receptor protein kinase, putative, expressed			GNP										GNP
	LOC_Os06g06930	6	3286675	3292131	receptor-like protein kinase, putative, expressed			GNP										GNP
	LOC_Os06g06940	6	3294197	3299358	S-locus-like receptor protein kinase, putative, expressed			GNP										GNP
	LOC_Os06g06950	6	3301364	3306145	expressed protein			GNP										GNP
	LOC_Os06g06960	6	3305184	3310861	S-locus-like receptor protein kinase, putative, expressed			GNP										GNP
	LOC_Os06g06980	6	3311111	3315452	caffeoyl-CoA O-methyltransferase, putative, expressed			GNP										GNP
GNP Chr6_22487957_22989224 KGW Chr6_22147307_23317971	LOC_Os06g37680	6	22327744	22331915	expressed protein					KGW										KGW
	LOC_Os06g37700	6	22333716	22337519	expressed protein					KGW										KGW
	LOC_Os06g37710	6	22335040	22338315	hypothetical protein					KGW										KGW
	LOC_Os06g37730	6	22345143	22351083	retrotransposon protein, putative, Ty3-gypsy subclass, expressed					KGW										KGW
	LOC_Os06g38090	6	22526687	22538530	transposon protein, putative, unclassified, expressed		HD	GNP										GNP
	LOC_Os06g38294	6	22655615	22668089	peptide transporter PTR2, putative, expressed			GNP		KGW										KGW
	LOC_Os06g38310	6	22669917	22674614	expressed protein		HD			KGW										KGW
	LOC_Os06g38320	6	22696041	22705078	expressed protein					KGW										KGW
	LOC_Os06g38500	6	22814831	22818163	expressed protein					KGW										KGW
	LOC_Os06g38510	6	22818117	22823478	pectate lyase precursor, putative, expressed			GNP		KGW					GNP KGW			GNP		KGW
	LOC_Os06g38540	6	22830937	22836111	transposon protein, putative, unclassified		HD			KGW										KGW
	LOC_Os06g38564	6	22837361	22841684	expressed protein					KGW										KGW
	LOC_Os06g38590	6	22860174	22866872	receptor-like protein kinase precursor, putative, expressed					KGW										KGW
	LOC_Os06g38740	6	22998556	23002332	expressed protein					KGW										KGW
	LOC_Os06g38940	6	23098857	23105037	RMD5 homolog A, putative, expressed					KGW										KGW
	LOC_Os06g38950	6	23105225	23116098	ABC transporter, ATP-binding protein, putative, expressed					KGW										KGW
	LOC_Os06g38970	6	23128644	23136961	expressed protein					KGW										KGW
GNP Chr7_4355119_5030938 KGW Chr7_4694282_5044752	LOC_Os07g08820	7	4554242	4559678	C-Myc-binding protein, putative, expressed			GNP										GNP
	LOC_Os07g09150	7	4774603	4779611	expressed protein			GNP										GNP
	LOC_Os07g09280	7	4860183	4864329	expressed protein			GNP		KGW					GNP KGW			GNP		KGW
	LOC_Os07g09290	7	4865036	4869348	hypothetical protein					KGW										KGW
HD Chr7_7750885_12032726 GNP Chr7_8969870_14732021 PN Chr7_7064297_16101455	LOC_Os07g12640	7	7229011	7235294	glycerol-3-phosphate dehydrogenase, putative, expressed				PN										PN
	LOC_Os07g12680	7	7244144	7248017	LZ-NBS-LRR class RGA, putative, expressed				PN										PN
	LOC_Os07g12720	7	7265886	7269392	expressed protein				PN										PN
	LOC_Os07g12770	7	7307212	7313078	transmembrane amino acid transporter protein, putative, expressed				PN										PN
	LOC_Os07g12840	7	7355209	7362308	retrotransposon protein, putative, Ty1-copia subclass, expressed				PN										PN
	LOC_Os07g12850	7	7360541	7370093	TKL_IRAK_DUF26-lh.7 - DUF26 kinases have homology to DUF26 containing loci, expressed				PN										PN
	LOC_Os07g12900	7	7405745	7412553	cadmium/zinc-transporting ATPase, putative, expressed				PN										PN
	LOC_Os07g12980	7	7445039	7453421	retrotransposon protein, putative, Ty3-gypsy subclass, expressed				PN										PN
	LOC_Os07g13040	7	7476185	7482730	expressed protein				PN										PN
	LOC_Os07g13100	7	7501890	7506889	DNA binding protein, putative, expressed				PN										PN
	LOC_Os07g13120	7	7505399	7514848	retrotransposon protein, putative, Ty3-gypsy subclass, expressed				PN										PN
	LOC_Os07g13140	7	7524014	7535457	retrotransposon protein, putative, unclassified, expressed				PN										PN
	LOC_Os07g13180	7	7550491	7556314	expressed protein				PN										PN
	LOC_Os07g13240	7	7591876	7595689	hypothetical protein				PN										PN
	LOC_Os07g13660	7	7835764	7841258	UDP-glucoronosyl and UDP-glucosyl transferase domain containing protein, expressed				PN										PN
	LOC_Os07g14080	7	8032737	8037573	transferase family protein, putative, expressed				PN										PN
	LOC_Os07g14150	7	8072847	8078201	cytidine deaminase, putative, expressed				PN										PN
	LOC_Os07g14300	7	8152898	8156989	retrotransposon protein, putative, unclassified, expressed				PN										PN
	LOC_Os07g14514	7	8264771	8275417	retrotransposon protein, putative, unclassified, expressed				PN										PN
	LOC_Os07g15350	7	8846378	8861976	transposon protein, putative, CACTA, En/Spm sub-class, expressed				PN										PN
	LOC_Os07g15370	7	8871436	8881905	metal transporter Nramp6, putative, expressed				PN										PN
	LOC_Os07g15470	7	8971666	8980358	retrotransposon protein, putative, unclassified, expressed				PN										PN
	LOC_Os07g15480	7	8978289	8982912	retrotransposon protein, putative, unclassified, expressed				PN										PN
	LOC_Os07g15510	7	8998594	9004320	retrotransposon protein, putative, unclassified, expressed				PN										PN
	LOC_Os07g15620	7	9053468	9062296	retrotransposon protein, putative, unclassified, expressed				PN										PN
	LOC_Os07g15640	7	9071856	9080790	CRR4, putative, expressed				PN										PN
	LOC_Os07g15650	7	9081424	9085241	expressed protein				PN										PN
	LOC_Os07g15690	7	9114116	9119948	transposon protein, putative, CACTA, En/Spm sub-class, expressed				PN										PN
	LOC_Os07g15730	7	9137637	9140996	retrotransposon protein, putative, Ty3-gypsy subclass, expressed			GNP										GNP
	LOC_Os07g15750	7	9139769	9143767	retrotransposon protein, putative, Ty3-gypsy subclass				PN										PN
	LOC_Os07g15770	7	9152402	9158185	CCT motif family protein, expressed	Ghd7					HD GNP						HD	GNP
	LOC_Os07g15940	7	9260544	9265830	legume lectins beta domain containing protein, expressed				PN										PN
	LOC_Os07g15950	7	9266211	9269705	expressed protein				PN										PN
	LOC_Os07g16040	7	9350041	9357789	erythronate-4-phosphate dehydrogenase domain containing protein, expressed				PN										PN
	LOC_Os07g16160	7	9418409	9423299	retrotransposon protein, putative, unclassified, expressed				PN										PN
	LOC_Os07g16224	7	9460476	9471108	piwi domain containing protein, putative, expressed				PN										PN
	LOC_Os07g16240	7	9472195	9478926	retrotransposon protein, putative, Ty3-gypsy subclass, expressed			GNP	PN									GNP	PN
	LOC_Os07g16250	7	9486159	9489740	retrotransposon protein, putative, unclassified			GNP	PN					GNP PN				GNP	PN
	LOC_Os07g16270	7	9493577	9496960	hypothetical protein			GNP										GNP
	LOC_Os07g16350	7	9546237	9550798	retrotransposon protein, putative, Ty3-gypsy subclass, expressed			GNP										GNP
	LOC_Os07g16380	7	9571142	9574561	expressed protein			GNP										GNP
	LOC_Os07g16400	7	9586514	9601357	retrotransposon protein, putative, Ty3-gypsy subclass, expressed			GNP										GNP
	LOC_Os07g16420	7	9613846	9622214	OsFBX232 - F-box domain containing protein, expressed			GNP										GNP
	LOC_Os07g16510	7	9676125	9681041	retrotransposon, putative, centromere-specific, expressed			GNP										GNP
	LOC_Os07g16620	7	9750351	9756666	retrotransposon protein, putative, Ty1-copia subclass, expressed			GNP	PN									GNP	PN
	LOC_Os07g16630	7	9756496	9765785	retrotransposon protein, putative, Ty3-gypsy subclass, expressed		HD	GNP										GNP
	LOC_Os07g16730	7	9818966	9822590	retrotransposon protein, putative, Ty1-copia subclass			GNP										GNP
	LOC_Os07g16750	7	9824535	9832929	retrotransposon protein, putative, unclassified, expressed			GNP										GNP
	LOC_Os07g16800	7	9855212	9860574	OsFBX233 - F-box domain containing protein, expressed			GNP										GNP
	LOC_Os07g16830	7	9878174	9884195	retrotransposon protein, putative, Ty3-gypsy subclass, expressed			GNP										GNP
	LOC_Os07g16950	7	9969367	9976185	Mak16 protein domain containing protein, expressed			GNP										GNP
	LOC_Os07g16960	7	9976519	9983344	glycosyl transferase, group 1 domain containing protein, expressed			GNP										GNP
	LOC_Os07g16970	7	9982582	9991552	rab GDP dissociation inhibitor alpha, putative, expressed			GNP										GNP
	LOC_Os07g17010	7	10015726	10020736	chalcone synthase, putative, expressed			GNP										GNP
	LOC_Os07g17150	7	10076248	10083061	transposon protein, putative, CACTA, En/Spm sub-class, expressed				PN										PN
	LOC_Os07g17160	7	10087647	10093403	expressed protein				PN										PN
	LOC_Os07g17220	7	10142289	10148883	disease resistance protein, putative, expressed			GNP										GNP
	LOC_Os07g17260	7	10175617	10188429	retrotransposon protein, putative, unclassified, expressed				PN										PN
	LOC_Os07g17300	7	10218278	10223733	expressed protein			GNP				HD PN					HD	GNP	PN
	LOC_Os07g17320	7	10230085	10233957	expressed protein			GNP										GNP
	LOC_Os07g17350	7	10243048	10248222	transposon protein, putative, CACTA, En/Spm sub-class, expressed			GNP										GNP
	LOC_Os07g17390	7	10259048	10265878	PsbP, putative, expressed				PN										PN
	LOC_Os07g17400	7	10271180	10277896	zinc finger, RING-type, putative, expressed			GNP										GNP
	LOC_Os07g17410	7	10279839	10283201	hypothetical protein		HD	GNP									HD	GNP
	LOC_Os07g17420	7	10284141	10289888	expressed protein			GNP	PN									GNP	PN
	LOC_Os07g17430	7	10287268	10291150	expressed protein			GNP										GNP
	LOC_Os07g17440	7	10290457	10297155	retrotransposon protein, putative, Ty1-copia subclass, expressed			GNP										GNP
	LOC_Os07g17450	7	10295970	10300007	expressed protein			GNP										GNP
	LOC_Os07g17460	7	10305762	10311372	OsFBL36 - F-box domain and LRR containing protein, expressed				PN										PN
	LOC_Os07g17470	7	10312173	10315568	hypothetical protein				PN										PN
	LOC_Os07g17480	7	10319687	10327091	retrotransposon protein, putative, unclassified		HD		PN								HD		PN
	LOC_Os07g17530	7	10357752	10366505	transposon protein, putative, CACTA, En/Spm sub-class, expressed				PN										PN
	LOC_Os07g17550	7	10369632	10373376	hypothetical protein				PN										PN
	LOC_Os07g17560	7	10374295	10378097	expressed protein				PN										PN
	LOC_Os07g17570	7	10373443	10376844	transposon protein, putative, unclassified, expressed			GNP	PN									GNP	PN
	LOC_Os07g17660	7	10430439	10434795	retrotransposon protein, putative, unclassified				PN										PN
	LOC_Os07g17689	7	10437993	10444146	expressed protein		HD		PN								HD		PN
	LOC_Os07g17720	7	10461783	10470609	retrotransposon protein, putative, Ty3-gypsy subclass				PN										PN
	LOC_Os07g17730	7	10470707	10473979	retrotransposon protein, putative, unclassified				PN										PN
	LOC_Os07g17790	7	10521935	10528548	retrotransposon protein, putative, Ty3-gypsy subclass		HD										HD
	LOC_Os07g17830	7	10545372	10548917	retrotransposon protein, putative, unclassified, expressed			GNP										GNP
	LOC_Os07g17840	7	10547527	10556887	transposon protein, putative, unclassified, expressed			GNP	PN										PN
	LOC_Os07g17850	7	10564933	10570263	transposon protein, putative, unclassified, expressed			GNP	PN									GNP	PN
	LOC_Os07g17860	7	10567138	10573547	retrotransposon protein, putative, unclassified, expressed			GNP	PN									GNP	PN
	LOC_Os07g17870	7	10573624	10577217	retrotransposon protein, putative, unclassified, expressed				PN										PN
	LOC_Os07g17880	7	10577877	10583664	retrotransposon protein, putative, unclassified				PN										PN
	LOC_Os07g17900	7	10589368	10592598	hypothetical protein			GNP	PN									GNP	PN
	LOC_Os07g17910	7	10594376	10603103	retrotransposon protein, putative, unclassified, expressed						HD GNP			GNP PN				GNP	PN
	LOC_Os07g17940	7	10611527	10614802	retrotransposon protein, putative, unclassified			GNP	PN									GNP	PN
	LOC_Os07g17960	7	10625090	10631283	transposon protein, putative, CACTA, En/Spm sub-class, expressed						HD GNP	HD PN		GNP PN							HD GNP	HD PN	GNP PN
	LOC_Os07g17970	7	10633445	10642610	AMP-binding domain containing protein, expressed							HD PN										HD PN
	LOC_Os07g17980	7	10645799	10650463	retrotransposon, putative, centromere-specific, expressed				PN										PN
	LOC_Os07g17990	7	10650086	10653829	retrotransposon protein, putative, unclassified, expressed				PN										PN
	LOC_Os07g18000	7	10652490	10657738	retrotransposon protein, putative, unclassified, expressed			GNP	PN									GNP	PN
	LOC_Os07g18030	7	10669209	10674538	retrotransposon protein, putative, unclassified, expressed				PN										PN
	LOC_Os07g18040	7	10675011	10678250	expressed protein				PN										PN
	LOC_Os07g18100	7	10710600	10715708	conserved hypothetical protein			GNP	PN										PN
	LOC_Os07g18120	7	10721599	10738019	aldehyde oxidase, putative, expressed			GNP	PN										PN
	LOC_Os07g18130	7	10736148	10743913	expressed protein			GNP	PN									GNP	PN
	LOC_Os07g18154	7	10745746	10760833	aldehyde oxidase 4, putative, expressed			GNP	PN									GNP	PN
	LOC_Os07g18158	7	10759643	10763602	aldehyde oxidase, putative, expressed			GNP										GNP
	LOC_Os07g18162	7	10762848	10767133	aldehyde oxidase, putative, expressed			GNP	PN									GNP	PN
	LOC_Os07g18190	7	10777770	10787846	retrotransposon protein, putative, Ty3-gypsy subclass, expressed			GNP										GNP
	LOC_Os07g18200	7	10788954	10794706	retrotransposon protein, putative, unclassified, expressed			GNP										GNP
	LOC_Os07g18230	7	10805142	10810392	lectin-like receptor kinase, putative, expressed			GNP										GNP
	LOC_Os07g18240	7	10810102	10816191	lectin-like receptor kinase, putative, expressed			GNP										GNP
	LOC_Os07g18250	7	10817329	10828083	expressed protein			GNP	PN									GNP
	LOC_Os07g18270	7	10827825	10832598	retrotransposon protein, putative, unclassified, expressed			GNP										GNP
	LOC_Os07g18280	7	10834844	10839257	retrotransposon protein, putative, unclassified			GNP										GNP
	LOC_Os07g18290	7	10834669	10839449	transposon protein, putative, unclassified, expressed			GNP										GNP
	LOC_Os07g18300	7	10841949	10850486	expressed protein			GNP	PN									GNP	PN
	LOC_Os07g18310	7	10851272	10855358	retrotransposon protein, putative, unclassified			GNP	PN									GNP	PN
	LOC_Os07g18320	7	10851123	10856839	retrotransposon protein, putative, unclassified			GNP										GNP
	LOC_Os07g18330	7	10856007	10859999	retrotransposon protein, putative, unclassified, expressed			GNP										GNP
	LOC_Os07g18340	7	10866441	10872894	retrotransposon protein, putative, Ty3-gypsy subclass			GNP										GNP
	LOC_Os07g18360	7	10875502	10883369	retrotransposon protein, putative, Ty3-gypsy subclass, expressed			GNP										GNP
	LOC_Os07g18370	7	10884526	10890707	retrotransposon protein, putative, Ty3-gypsy subclass, expressed			GNP										GNP
	LOC_Os07g18390	7	10890451	10895680	retrotransposon protein, putative, unclassified			GNP										GNP
	LOC_Os07g18400	7	10896636	10901021	retrotransposon protein, putative, unclassified			GNP										GNP
	LOC_Os07g18450	7	10909635	10916192	retrotransposon protein, putative, Ty3-gypsy subclass, expressed			GNP	PN									GNP	PN
	LOC_Os07g18460	7	10919462	10924957	expressed protein		HD	GNP	PN								HD	GNP	PN
	LOC_Os07g18480	7	10931418	10934763	hypothetical protein			GNP	PN									GNP	PN
	LOC_Os07g18500	7	10945390	10953105	retrotransposon protein, putative, unclassified, expressed			GNP	PN									GNP	PN
	LOC_Os07g18510	7	10953970	10958885	OsFBLD5 - F-box, LRR and FBD domain containing protein, expressed			GNP	PN									GNP	PN
	LOC_Os07g18530	7	10964788	10971028	transposon protein, putative, CACTA, En/Spm sub-class, expressed		HD	GNP	PN								HD	GNP	PN
	LOC_Os07g18540	7	10970461	10975891	ribosomal RNA apurinic site specific lyase, putative, expressed			GNP										GNP
	LOC_Os07g18550	7	10975389	10978802	hypothetical protein			GNP										GNP
	LOC_Os07g18560	7	10979123	10983923	OsFBLD6 - F-box, LRR and FBD domain containing protein, expressed			GNP	PN									GNP	PN
	LOC_Os07g18570	7	10984157	10988524	expressed protein			GNP	PN									GNP	PN
	LOC_Os07g18580	7	10988755	10992532	expressed protein			GNP	PN									GNP	PN
	LOC_Os07g18590	7	10988616	10992441	expressed protein			GNP										GNP
	LOC_Os07g18600	7	10993119	10997274	OsFBL37 - F-box domain and LRR containing protein, expressed			GNP	PN									GNP	PN
	LOC_Os07g18610	7	10995043	10999717	OsFBLD7 - F-box, LRR and FBD domain containing protein, expressed			GNP	PN									GNP	PN
	LOC_Os07g18620	7	11001549	11008235	retrotransposon protein, putative, Ty1-copia subclass, expressed			GNP	PN									GNP	PN
	LOC_Os07g18640	7	11017861	11022414	retrotransposon protein, putative, unclassified			GNP	PN									GNP	PN
	LOC_Os07g18660	7	11026595	11034323	hypothetical protein			GNP	PN									GNP	PN
	LOC_Os07g18670	7	11033623	11038516	expressed protein			GNP	PN									GNP	PN
	LOC_Os07g18680	7	11038002	11043384	retrotransposon, putative, centromere-specific, expressed			GNP	PN									GNP
	LOC_Os07g18690	7	11041802	11050802	retrotransposon protein, putative, unclassified, expressed			GNP										GNP
	LOC_Os07g18700	7	11050937	11057339	retrotransposon protein, putative, unclassified, expressed			GNP	PN									GNP	PN
	LOC_Os07g18710	7	11057313	11061938	OsFBLD8 - F-box, LRR and FBD domain containing protein, expressed			GNP	PN									GNP	PN
	LOC_Os07g18720	7	11061790	11076993	tetratricopeptide repeat containing protein, putative, expressed			GNP	PN									GNP	PN
	LOC_Os07g18750	7	11087520	11091267	LTPL42 - Protease inhibitor/seed storage/LTP family protein precursor, expressed			GNP	PN									GNP	PN
	LOC_Os07g18760	7	11090788	11096268	retrotransposon protein, putative, Ty1-copia subclass, expressed			GNP	PN									GNP	PN
	LOC_Os07g18780	7	11104984	11113287	retrotransposon protein, putative, Ty1-copia subclass, expressed			GNP	PN									GNP
	LOC_Os07g18790	7	11116656	11123143	retrotransposon protein, putative, unclassified			GNP										GNP
	LOC_Os07g18800	7	11129555	11134054	retrotransposon protein, putative, unclassified			GNP										GNP
	LOC_Os07g18820	7	11143273	11148827	hypothetical protein		HD	GNP	PN								HD	GNP	PN
	LOC_Os07g18830	7	11147854	11151069	retrotransposon protein, putative, Ty3-gypsy subclass			GNP										GNP
	LOC_Os07g18874	7	11167888	11182974	white-brown complex homolog protein 11, putative, expressed			GNP	PN									GNP
	LOC_Os07g18930	7	11215021	11221330	expressed protein			GNP										GNP
	LOC_Os07g18944	7	11222033	11228288	expressed protein			GNP	PN										PN
	LOC_Os07g18990	7	11238309	11242149	LTPL40 - Protease inhibitor/seed storage/LTP family protein precursor, expressed			GNP	PN									GNP	PN
	LOC_Os07g19030	7	11265894	11273492	tic22-like family domain containing protein, expressed			GNP										GNP
	LOC_Os07g19040	7	11273994	11277887	glycosyl hydrolase, putative, expressed			GNP	PN									GNP	PN
	LOC_Os07g19050	7	11273615	11278098	expressed protein			GNP										GNP
	LOC_Os07g19060	7	11280303	11288325	transport protein particle component, Bet3, domain containing protein, expressed			GNP										GNP
	LOC_Os07g19070	7	11287871	11295049	prefoldin, putative, expressed			GNP										GNP
	LOC_Os07g19080	7	11293725	11298105	expressed protein			GNP										GNP
	LOC_Os07g19110	7	11314438	11317893	retrotransposon protein, putative, Ty3-gypsy subclass, expressed			GNP										GNP
	LOC_Os07g19120	7	11322350	11325997	retrotransposon protein, putative, unclassified			GNP										GNP
	LOC_Os07g19130	7	11326338	11330860	cytochrome P450, putative, expressed			GNP										GNP
	LOC_Os07g19160	7	11339155	11344017	expressed protein			GNP										GNP
	LOC_Os07g19170	7	11341353	11346240	expressed protein			GNP										GNP
	LOC_Os07g19190	7	11356285	11362412	ribosomal protein L24, putative, expressed			GNP	PN									GNP	PN
	LOC_Os07g19200	7	11364722	11375077	retrotransposon protein, putative, unclassified, expressed			GNP										GNP
	LOC_Os07g19210	7	11380988	11386790	cytochrome P450, putative, expressed			GNP										GNP
	LOC_Os07g19320	7	11431985	11438879	stripe rust resistance protein Yr10, putative, expressed			GNP										GNP
	LOC_Os07g19340	7	11442437	11446665	retrotransposon protein, putative, unclassified, expressed			GNP										GNP
	LOC_Os07g19350	7	11453600	11457072	hypothetical protein			GNP										GNP
	LOC_Os07g19390	7	11473293	11477246	UBX domain-containing protein, putative, expressed			GNP										GNP
	LOC_Os07g19444	7	11493652	11505214	regulatory protein, putative, expressed			GNP	PN										PN
	LOC_Os07g19460	7	11505604	11512628	mitochondrial carrier protein, putative, expressed				PN										PN
	LOC_Os07g19520	7	11543470	11546964	expressed protein			GNP	PN									GNP	PN
	LOC_Os07g19530	7	11551089	11573302	peptidase, putative, expressed			GNP	PN									GNP	PN
	LOC_Os07g19540	7	11579843	11584816	expressed protein			GNP	PN									GNP	PN
	LOC_Os07g19550	7	11585100	11588594	expressed protein			GNP										GNP
	LOC_Os07g19560	7	11592279	11599835	TATA-binding protein-associated factor 2N, putative, expressed			GNP	PN									GNP	PN
	LOC_Os07g20100	7	11612649	11616373	expressed protein			GNP	PN									GNP	PN
	LOC_Os07g20110	7	11616075	11620976	expressed protein			GNP	PN									GNP	PN
	LOC_Os07g20120	7	11620034	11623273	expressed protein			GNP	PN									GNP	PN
	LOC_Os07g20130	7	11624408	11628385	MATH domain containing protein, expressed			GNP	PN									GNP	PN
	LOC_Os07g20150	7	11632040	11639658	expressed protein			GNP	PN									GNP
	LOC_Os07g20160	7	11637280	11640936	glycine-rich cell wall protein, putative, expressed			GNP	PN									GNP	PN
	LOC_Os07g20170	7	11644575	11648827	actin-depolymerizing factor, putative, expressed			GNP										GNP
	LOC_Os07g20260	7	11678724	11683083	expressed protein			GNP	PN									GNP	PN
	LOC_Os07g20270	7	11684748	11690264	expressed protein			GNP										GNP
	LOC_Os07g20280	7	11690130	11699916	retrotransposon protein, putative, Ty1-copia subclass, expressed			GNP										GNP
	LOC_Os07g20290	7	11701682	11705223	expressed protein			GNP										GNP
	LOC_Os07g20300	7	11709474	11713863	retrotransposon protein, putative, unclassified, expressed			GNP										GNP
	LOC_Os07g20340	7	11738720	11744010	heavy metal-associated domain containing protein, expressed			GNP										GNP
	LOC_Os07g20360	7	11745553	11754376	retrotransposon protein, putative, unclassified, expressed			GNP										GNP
	LOC_Os07g20370	7	11758686	11767394	retrotransposon, putative, centromere-specific, expressed			GNP	PN									GNP	PN
	LOC_Os07g20380	7	11765332	11768817	retrotransposon, putative, centromere-specific			GNP										GNP
	LOC_Os07g20390	7	11770711	11775005	retrotransposon, putative, centromere-specific			GNP										GNP
	LOC_Os07g20400	7	11774596	11778353	retrotransposon, putative, centromere-specific, expressed			GNP	PN									GNP	PN
	LOC_Os07g20410	7	11777170	11786268	expressed protein			GNP	PN									GNP	PN
	LOC_Os07g20420	7	11788919	11795494	tetratricopeptide-like helical, putative, expressed			GNP	PN									GNP	PN
	LOC_Os07g20430	7	11794456	11806631	transposon protein, putative, unclassified, expressed		HD	GNP	PN								HD	GNP
	LOC_Os07g20440	7	11804695	11811242	retrotransposon protein, putative, unclassified, expressed			GNP										GNP
	LOC_Os07g20480	7	11826056	11831010	retrotransposon protein, putative, Ty3-gypsy subclass			GNP										GNP
	LOC_Os07g20490	7	11830937	11836883	retrotransposon protein, putative, unclassified, expressed			GNP										GNP
	LOC_Os07g20500	7	11836608	11841617	retrotransposon protein, putative, unclassified, expressed			GNP	PN									GNP	PN
	LOC_Os07g20510	7	11842862	11851637	auxin efflux carrier, putative, expressed			GNP	PN									GNP	PN
	LOC_Os07g20520	7	11854715	11858792	retrotransposon protein, putative, unclassified, expressed			GNP	PN									GNP	PN
	LOC_Os07g20530	7	11856791	11861181	hypothetical protein			GNP										GNP
	LOC_Os07g20544	7	11867784	11877242	aspartokinase, chloroplast precursor, putative, expressed			GNP	PN									GNP	PN
	LOC_Os07g20560	7	11878641	11886349	retrotransposon protein, putative, unclassified, expressed			GNP	PN					GNP PN				GNP	PN
	LOC_Os07g20570	7	11884920	11888704	hypothetical protein			GNP										GNP
	LOC_Os07g20580	7	11887123	11897422	DEAD-box ATP-dependent RNA helicase, putative, expressed			GNP	PN									GNP	PN
	LOC_Os07g20620	7	11914086	11920742	retrotransposon protein, putative, Ty1-copia subclass, expressed			GNP										GNP
	LOC_Os07g20630	7	11919126	11926801	retrotransposon protein, putative, unclassified, expressed			GNP										GNP
	LOC_Os07g20640	7	11927259	11930500	hypothetical protein			GNP										GNP
	LOC_Os07g20650	7	11931783	11935037	retrotransposon protein, putative, unclassified			GNP										GNP
	LOC_Os07g20660	7	11930684	11936684	retrotransposon protein, putative, Ty3-gypsy subclass, expressed			GNP										GNP
	LOC_Os07g20670	7	11937214	11951837	retrotransposon protein, putative, Ty3-gypsy subclass, expressed			GNP										GNP
	LOC_Os07g20690	7	11956099	11962023	retrotransposon protein, putative, unclassified, expressed			GNP	PN									GNP	PN
	LOC_Os07g20720	7	11974845	11992982	retrotransposon protein, putative, Ty3-gypsy subclass, expressed			GNP										GNP
	LOC_Os07g20730	7	11991457	12001599	retrotransposon protein, putative, unclassified, expressed			GNP										GNP
	LOC_Os07g20810	7	12032014	12038749	retrotransposon protein, putative, Ty3-gypsy subclass, expressed			GNP										GNP
	LOC_Os07g20940	7	12108551	12113672	retrotransposon protein, putative, unclassified, expressed			GNP										GNP
	LOC_Os07g20950	7	12114778	12118533	retrotransposon protein, putative, Ty3-gypsy subclass			GNP	PN					GNP PN				GNP	PN
	LOC_Os07g21970	7	12290015	12294329	retrotransposon protein, putative, unclassified, expressed			GNP										GNP
	LOC_Os07g21980	7	12292185	12298853	retrotransposon protein, putative, unclassified, expressed			GNP										GNP
	LOC_Os07g21990	7	12295646	12301100	retrotransposon protein, putative, unclassified, expressed			GNP										GNP
	LOC_Os07g22000	7	12302233	12313912	retrotransposon protein, putative, unclassified, expressed			GNP										GNP
	LOC_Os07g22024	7	12313493	12328679	zinc finger family protein, putative, expressed			GNP	PN									GNP	PN
	LOC_Os07g22060	7	12327664	12334562	retrotransposon protein, putative, Ty3-gypsy subclass, expressed			GNP										GNP
	LOC_Os07g22080	7	12339308	12343234	retrotransposon protein, putative, Ty3-gypsy subclass			GNP										GNP
	LOC_Os07g22100	7	12348378	12352579	retrotransposon protein, putative, Ty3-gypsy subclass			GNP										GNP
	LOC_Os07g22110	7	12354115	12359648	retrotransposon, putative, centromere-specific, expressed			GNP	PN									GNP	PN
	LOC_Os07g22120	7	12360368	12364985	expressed protein			GNP	PN									GNP	PN
	LOC_Os07g22129	7	12366200	12369679	retrotransposon protein, putative, unclassified, expressed			GNP	PN									GNP	PN
	LOC_Os07g22140	7	12372467	12376671	retrotransposon, putative, centromere-specific, expressed			GNP	PN									GNP	PN
	LOC_Os07g22150	7	12374983	12378219	hypothetical protein			GNP										GNP
	LOC_Os07g22170	7	12377007	12383203	retrotransposon protein, putative, Ty3-gypsy subclass, expressed			GNP										GNP
	LOC_Os07g22180	7	12383634	12388130	retrotransposon protein, putative, Ty3-gypsy subclass			GNP	PN									GNP
	LOC_Os07g22200	7	12389646	12397967	retrotransposon protein, putative, Ty3-gypsy subclass, expressed			GNP										GNP
	LOC_Os07g22210	7	12397359	12400850	retrotransposon protein, putative, Ty3-gypsy subclass, expressed			GNP										GNP
	LOC_Os07g22220	7	12421060	12440486	F-box-like/WD repeat-containing protein TBL1XR1-A, putative, expressed			GNP	PN									GNP
	LOC_Os07g22224	7	12442635	12449912	expressed protein			GNP	PN									GNP	PN
	LOC_Os07g22230	7	12450545	12453817	expressed protein			GNP	PN									GNP	PN
	LOC_Os07g22310	7	12504414	12514718	retrotransposon protein, putative, unclassified, expressed			GNP										GNP
	LOC_Os07g22320	7	12513164	12516967	retrotransposon protein, putative, Ty3-gypsy subclass, expressed			GNP										GNP
	LOC_Os07g22330	7	12528352	12532199	retrotransposon protein, putative, unclassified, expressed			GNP	PN									GNP	PN
	LOC_Os07g22340	7	12538159	12541370	hypothetical protein			GNP										GNP
	LOC_Os07g22350	7	12544210	12553060	glucose-6-phosphate 1-dehydrogenase, chloroplast precursor, putative, expressed			GNP	PN									GNP	PN
	LOC_Os07g22370	7	12552391	12555895	retrotransposon protein, putative, unclassified, expressed			GNP	PN									GNP	PN
	LOC_Os07g22380	7	12554664	12563433	retrotransposon protein, putative, Ty3-gypsy subclass, expressed			GNP	PN									GNP	PN
	LOC_Os07g22390	7	12562818	12570194	ankyrin repeat domain containing protein, expressed			GNP	PN									GNP	PN
	LOC_Os07g22400	7	12575615	12582665	POLA3 - Putative DNA polymerase alpha complex subunit, expressed			GNP	PN									GNP	PN
	LOC_Os07g22410	7	12580409	12594119	retrotransposon protein, putative, Ty3-gypsy subclass, expressed			GNP										GNP
	LOC_Os07g22420	7	12597874	12607162	retrotransposon protein, putative, Ty3-gypsy subclass, expressed			GNP										GNP
	LOC_Os07g22494	7	12652972	12659453	expressed protein			GNP	PN									GNP	PN
	LOC_Os07g22510	7	12662274	12666368	expressed protein			GNP	PN									GNP	PN
	LOC_Os07g22520	7	12667973	12673282	retrotransposon protein, putative, Ty3-gypsy subclass, expressed			GNP	PN									GNP
	LOC_Os07g22534	7	12679533	12687320	WD domain, G-beta repeat domain containing protein, expressed			GNP	PN									GNP	PN
	LOC_Os07g22550	7	12684627	12694110	retrotransposon protein, putative, Ty3-gypsy subclass, expressed			GNP										GNP
	LOC_Os07g22560	7	12694480	12700212	retrotransposon protein, putative, Ty3-gypsy subclass, expressed			GNP										GNP
	LOC_Os07g22570	7	12698821	12703666	retrotransposon protein, putative, unclassified, expressed			GNP	PN									GNP	PN
	LOC_Os07g22580	7	12705349	12711020	rhoGAP domain containing protein, expressed			GNP	PN									GNP	PN
	LOC_Os07g22590	7	12707368	12713363	hAT dimerisation domain containing protein, expressed			GNP	PN									GNP
	LOC_Os07g22600	7	12716456	12725911	spermidine synthase, putative, expressed			GNP	PN									GNP
	LOC_Os07g22620	7	12731521	12739627	retrotransposon protein, putative, unclassified, expressed			GNP	PN									GNP	PN
	LOC_Os07g22640	7	12750194	12760678	lipid binding protein, putative, expressed			GNP	PN									GNP
	LOC_Os07g22640	7	12747509	12760678	lipid binding protein, putative, expressed													GNP
	LOC_Os07g22650	7	12760740	12766774	expressed protein			GNP	PN									GNP	PN
	LOC_Os07g22660	7	12769133	12773841	expressed protein			GNP										GNP
	LOC_Os07g22670	7	12772240	12777286	mTERF domain containing protein, expressed			GNP	PN									GNP	PN
	LOC_Os07g22680	7	12774061	12778037	SKP1-like protein 1B, putative, expressed			GNP	PN									GNP	PN
	LOC_Os07g22690	7	12778503	12781829	expressed protein			GNP	PN									GNP	PN
	LOC_Os07g22700	7	12783971	12793416	tim44-like domain containing protein, expressed			GNP	PN									GNP	PN
	LOC_Os07g22710	7	12794960	12806568	CAMK_CAMK_like.32 - CAMK includes calcium/calmodulin depedent protein kinases, expressed			GNP										GNP
	LOC_Os07g22720	7	12811612	12822404	2-oxo acid dehydrogenases acyltransferase domain containing protein, expressed			GNP	PN									GNP	PN
	LOC_Os07g22730	7	12826359	12830317	AP2 domain containing protein, expressed			GNP										GNP
	LOC_Os07g22740	7	12831914	12836593	retrotransposon, putative, centromere-specific, expressed			GNP										GNP
	LOC_Os07g22750	7	12833723	12838649	retrotransposon, putative, centromere-specific, expressed			GNP	PN									GNP	PN
	LOC_Os07g22760	7	12843385	12846985	conserved hypothetical protein			GNP	PN									GNP	PN
	LOC_Os07g22770	7	12846933	12851586	AP2 domain containing protein, expressed			GNP										GNP
	LOC_Os07g22800	7	12861422	12866229	retrotransposon protein, putative, Ty1-copia subclass, expressed			GNP	PN									GNP	PN
	LOC_Os07g22810	7	12864313	12868248	retrotransposon protein, putative, Ty1-copia subclass, expressed			GNP	PN									GNP	PN
	LOC_Os07g22820	7	12868538	12874019	retrotransposon, putative, centromere-specific			GNP	PN									GNP	PN
	LOC_Os07g22830	7	12876941	12880624	retrotransposon protein, putative, unclassified, expressed			GNP										GNP
	LOC_Os07g22840	7	12878692	12883433	anaphase-promoting complex subunit 11, putative, expressed			GNP	PN									GNP	PN
	LOC_Os07g22850	7	12884544	12889091	chalcone and stilbene synthases, putative, expressed			GNP	PN									GNP
	LOC_Os07g22860	7	12887205	12893968	transposon protein, putative, CACTA, En/Spm sub-class, expressed			GNP										GNP
	LOC_Os07g22870	7	12892675	12896118	expressed protein			GNP										GNP
	LOC_Os07g22880	7	12896532	12902956	transposon protein, putative, CACTA, En/Spm sub-class, expressed			GNP	PN									GNP	PN
	LOC_Os07g22910	7	12903247	12908649	expressed protein			GNP										GNP
	LOC_Os07g22920	7	12910079	12914870	retrotransposon protein, putative, Ty3-gypsy subclass			GNP	PN									GNP	PN
	LOC_Os07g22930	7	12916277	12923695	starch synthase, putative, expressed			GNP										GNP
	LOC_Os07g22940	7	12925518	12928892	expressed protein			GNP										GNP
	LOC_Os07g22950	7	12923466	12930711	adenylate kinase isoenzyme 6, putative, expressed			GNP										GNP
	LOC_Os07g22960	7	12931679	12953083	retrotransposon protein, putative, unclassified, expressed			GNP										GNP
	LOC_Os07g23020	7	12981355	12985166	retrotransposon protein, putative, Ty3-gypsy subclass			GNP										GNP
	LOC_Os07g23060	7	13009822	13014087	retrotransposon protein, putative, Ty3-gypsy subclass			GNP										GNP
	LOC_Os07g23100	7	13024651	13028343	expressed protein			GNP										GNP
	LOC_Os07g23110	7	13023440	13037161	poly synthetase 1, putative, expressed			GNP										GNP
	LOC_Os07g23120	7	13037524	13041640	expressed protein			GNP										GNP
	LOC_Os07g23130	7	13040780	13045585	expressed protein			GNP										GNP
	LOC_Os07g23150	7	13049971	13055292	transferase family protein, putative, expressed			GNP										GNP
	LOC_Os07g23169	7	13064445	13071285	methyltransferase, putative, expressed			GNP										GNP
	LOC_Os07g23190	7	13069308	13073480	lysine ketoglutarate reductase trans-splicing related 1, putative, expressed			GNP										GNP
	LOC_Os07g23200	7	13074438	13081529	F-actin-capping protein subunit alpha, putative, expressed			GNP										GNP
	LOC_Os07g23220	7	13085166	13092958	retrotransposon protein, putative, unclassified, expressed			GNP										GNP
	LOC_Os07g23230	7	13091639	13095835	retrotransposon protein, putative, unclassified, expressed			GNP										GNP
	LOC_Os07g23244	7	13095610	13103790	ribosomal protein L23 family protein, putative, expressed			GNP										GNP
	LOC_Os07g23260	7	13104724	13108941	expressed protein			GNP	PN									GNP	PN
	LOC_Os07g23270	7	13115319	13123060	transposon protein, putative, CACTA, En/Spm sub-class, expressed			GNP										GNP
	LOC_Os07g23290	7	13123442	13129853	transposon protein, putative, CACTA, En/Spm sub-class, expressed			GNP	PN									GNP	PN
	LOC_Os07g23300	7	13129547	13138692	retrotransposon protein, putative, unclassified, expressed			GNP										GNP
	LOC_Os07g23310	7	13139139	13145361	retrotransposon protein, putative, unclassified, expressed			GNP										GNP
	LOC_Os07g23320	7	13143297	13146623	retrotransposon protein, putative, unclassified			GNP										GNP
	LOC_Os07g23340	7	13149738	13156339	male sterility protein, putative, expressed			GNP	PN									GNP
	LOC_Os07g23370	7	13171414	13175921	retrotransposon protein, putative, unclassified, expressed			GNP										GNP
	LOC_Os07g23380	7	13177255	13181470	acyl CoA reductase, putative, expressed			GNP	PN									GNP	PN
	LOC_Os07g23390	7	13181883	13185879	expressed protein			GNP	PN									GNP	PN
	LOC_Os07g23400	7	13187206	13193797	retrotransposon protein, putative, Ty1-copia subclass, expressed			GNP	PN									GNP	PN
	LOC_Os07g23410	7	13201060	13209927	fatty acid desaturase, putative, expressed			GNP										GNP
	LOC_Os07g23440	7	13225805	13240186	transposon protein, putative, CACTA, En/Spm sub-class, expressed			GNP										GNP
	LOC_Os07g23450	7	13243580	13246891	ZOS7-04 - C2H2 zinc finger protein, expressed			GNP	PN									GNP	PN
	LOC_Os07g23460	7	13248674	13257746	retrotransposon protein, putative, Ty1-copia subclass, expressed			GNP	PN										PN
	LOC_Os07g23494	7	13276214	13286664	expressed protein			GNP	PN										PN
	LOC_Os07g23580	7	13327030	13330940	expressed protein			GNP										GNP
	LOC_Os07g23700	7	13376036	13382789	retrotransposon protein, putative, unclassified, expressed			GNP										GNP
	LOC_Os07g23740	7	13396143	13412020	sterol 3-beta-glucosyltransferase, putative, expressed			GNP										GNP
	LOC_Os07g23770	7	13422849	13427036	expressed protein			GNP										GNP
	LOC_Os07g23780	7	13433303	13436689	expressed protein			GNP										GNP
	LOC_Os07g23930	7	13525253	13535891	expressed protein			GNP	PN					GNP PN				GNP	PN
	LOC_Os07g23990	7	13586491	13604623	tetratricopeptide repeat domain containing protein, putative, expressed			GNP	PN									GNP
	LOC_Os07g24000	7	13604703	13609045	AWPM-19-like membrane family protein, putative, expressed			GNP										GNP
	LOC_Os07g24010	7	13611075	13614539	hypothetical protein			GNP	PN										PN
	LOC_Os07g24100	7	13656839	13670251	retrotransposon protein, putative, unclassified, expressed			GNP										GNP
	LOC_Os07g24210	7	13770000	13773602	hypothetical protein			GNP										GNP
	LOC_Os07g24320	7	13831941	13837882	retrotransposon protein, putative, unclassified, expressed			GNP										GNP
	LOC_Os07g25130	7	14350842	14360605	retrotransposon protein, putative, Ty3-gypsy subclass, expressed			GNP										GNP
	LOC_Os07g25400	7	14513864	14517103	retrotransposon protein, putative, unclassified			GNP										GNP
	LOC_Os07g25410	7	14520331	14527569	peptidase, M24 family protein, putative, expressed			GNP										GNP
	LOC_Os07g25420	7	14527447	14533523	26S proteasome non-ATPase regulatory subunit 8, putative, expressed			GNP										GNP
	LOC_Os07g25450	7	14560261	14570225	histone-lysine N-methyltransferase, putative, expressed			GNP	PN									GNP
	LOC_Os07g25540	7	14618203	14623501	flavin monooxygenase, putative, expressed				PN										PN
	LOC_Os07g26150	7	15030574	15033801	MYB family transcription factor, putative, expressed				PN										PN
	LOC_Os07g26460	7	15218078	15223063	GLTP domain containing protein, putative, expressed				PN										PN
	LOC_Os07g27020	7	15653199	15656687	retrotransposon protein, putative, unclassified, expressed				PN										PN
	LOC_Os07g27120	7	15723336	15728872	expressed protein				PN										PN
	LOC_Os07g27359	7	15920705	15928781	expressed protein				PN										PN
	LOC_Os07g27370	7	15928645	15934490	resistance protein, putative, expressed				PN										PN
HD Chr7_23048160_23841633 PN Chr7_23149240_23816157	LOC_Os07g38740	7	23248351	23251578	expressed protein		HD										HD
	LOC_Os07g38810	7	23282551	23287973	lectin receptor-type protein kinase, putative, expressed		HD										HD
	LOC_Os07g38860	7	23311482	23319154	OsGH3.10 - Probable indole-3-acetic acid-amido synthetase, expressed		HD										HD
	LOC_Os07g38870	7	23322244	23326044	expressed protein				PN										PN
	LOC_Os07g38960	7	23354683	23359693	chlorophyll A-B binding protein, putative, expressed				PN										PN
	LOC_Os07g39060	7	23415585	23419886	expressed protein				PN										PN
	LOC_Os07g39090	7	23425405	23433886	pentatricopeptide repeat domain containing protein, putative, expressed				PN										PN
	LOC_Os07g39114	7	23435746	23440326	expressed protein				PN										PN
	LOC_Os07g39120	7	23438506	23444545	expressed protein				PN										PN
	LOC_Os07g39260	7	23502914	23507391	expressed protein		HD										HD
	LOC_Os07g39310	7	23537707	23544075	ZOS7-06 - C2H2 zinc finger protein, expressed				PN										PN
	LOC_Os07g39320	7	23556520	23560868	homeobox domain containing protein, expressed				PN										PN
	LOC_Os07g39340	7	23563135	23568591	transposon protein, putative, unclassified, expressed				PN										PN
	LOC_Os07g39370	7	23585908	23589881	expressed protein				PN										PN
	LOC_Os07g39410	7	23602941	23608970	retrotransposon protein, putative, unclassified, expressed				PN										PN
	LOC_Os07g39430	7	23616637	23623178	mTERF family protein, expressed							HD PN					HD		PN
	LOC_Os07g39450	7	23629873	23633411	expressed protein		HD										HD
	LOC_Os07g39460	7	23633878	23646200	transposon protein, putative, unclassified, expressed				PN										PN
	LOC_Os07g39500	7	23668121	23673426	expressed protein		HD										HD
HD Chr9_11002751_11531112 GNP Chr9_11099719_11646435	LOC_Os09g18060	9	11071162	11074491	hypothetical protein		HD										HD
	LOC_Os09g18110	9	11097696	11103160	retrotransposon protein, putative, unclassified, expressed		HD										HD
	LOC_Os09g18320	9	11236537	11243954	bystin, putative, expressed			GNP										GNP
	LOC_Os09g18360	9	11258656	11271043	expressed protein			GNP										GNP
	LOC_Os09g18470	9	11317295	11322989	oxidoreductase, 2OG-Fe oxygenase family protein, putative, expressed		HD										HD
	LOC_Os09g18490	9	11332585	11339337	transposon protein, putative, CACTA, En/Spm sub-class, expressed						HD GNP										HD GNP
PN Chr11_26909410_27395229 KGW Chr11_26850680_27191959	LOC_Os11g44690	11	27021430	27027589	cysteine-rich receptor-like protein kinase 19 precursor, putative, expressed					KGW										KGW
	LOC_Os11g44810	11	27116364	27121004	auxin-repressed protein, putative, expressed				PN										PN
	LOC_Os11g44820	11	27119937	27123776	expressed protein				PN										PN
	LOC_Os11g44840	11	27136736	27143836	expressed protein				PN										PN
	LOC_Os11g44870	11	27152307	27157713	expressed protein				PN										PN
	LOC_Os11g44880	11	27158769	27168379	kinesin-4, putative, expressed				PN	KGW									PN	KGW
	LOC_Os11g44890	11	27164541	27170348	expressed protein				PN										PN
	LOC_Os11g44910	11	27180024	27187048	DEAD-box ATP-dependent RNA helicase, putative, expressed				PN	KGW						PN KGW			PN	KGW
	LOC_Os11g44920	11	27188011	27193021	expressed protein				PN										PN
	LOC_Os11g44950	11	27203545	27213578	glycosyl hydrolase family 3 protein, putative, expressed				PN										PN
	LOC_Os11g45250	11	27383516	27391433	ribonucleases P/MRP protein subunit POP1 containing protein, expressed				PN										PN
In the non-pleiotropic gene list, if one candidate gene controls two different traits, it indicates that significant SNPs for two traits were in the GWAS result for different populations or environments, or that significant SNPs of two traits were different SNPs; ”√”: candidate genes controlling different traits or trait combinations. HD: heading date; GNP: grain number per plant; PN: panicle num…
